# Supplementary material for: Sequential MALDI-MSI-Based Multiomics Reveals Spatial Lipid, Glycan, and Tryptic Peptide Signatures in Breast Tumor Histopathology
Source: Anal Chem. 2026 May 6;98(19):14503–15. doi: 10.1021/acs.analchem.6c01243 (PMC13191728; doi:10.1021/acs.analchem.6c01243)
Supplement: Supplementary file 2 [file ac6c01243_si_002.xlsx]

## Sheet: Table S7
	Hex:7 HexNAc:6 dHe	Hex:6 HexNAc:5 dHe	Hex:6 HexNAc:3	Hex:3 HexNAc:4 dHe	PC 36:04	PC 34:01	PC 36:02	PC 34:02	SM 42:01	PC 34:00	LysoPC (18:1)	PC 32:01	Hex:3 HexNAc:6 dHe	Hex:4 HexNAc:2	Hex:3 HexNAc:2 dHe	Hex:3 HexNAc:3 dHe	PC (18:0)	LysoPC (18:0)	Hex:5 HexNAc:2	1106.54	SM 39:01	GlcCer 38:02	PC 32:2	PC 36:03	PA 36:01	PC 35:02	GlcCer 40:03	PC 38:02	PC 40:06	Hex:9 HexNAc:2	PA 38:04	1028.62	816.453	985.576	1325.75	1032.59	971.558	944.527	1067.54	Hex:8 HexNAc:2	Hex:6 HexNAc:2	Hex:7 HexNAc:2	SM 42:02	SM 38:01	Hex:4 HexNAc:4 Neu	PC 38:03	SM 40:00	SM 40:01	Hex:5 HexNAc:4 dHe
Hex:7 HexNAc:6 dHe	NA	2.1614e-12	0.10621	0.53806	0.48858	0.33319	0.43198	0.63773	0.39425	0.44465	0.5639	0.50775	0.76635	0.75641	0.88578	0.76019	0.77939	0.74878	0.84294	0.84865	0.71359	0.56649	0.57288	0.68375	0.2875	0.55891	0.97757	0.89184	0.81768	0.035155	0.037189	0.83592	0.97435	0.98012	0.68775	0.93435	0.94819	0.87473	0.5138	0.35733	0.40409	0.73207	0.41661	0.51403	0.50875	0.54621	0.49458	0.47917	0.59358
Hex:6 HexNAc:5 dHe	2.1614e-12	NA	0.20072	0.73937	0.39796	0.26615	0.34391	0.52798	0.24504	0.31949	0.662	0.38081	0.8906	0.8534	0.9512	0.91551	0.93939	0.52867	0.76265	0.62682	0.3727	0.30251	0.74752	0.3711	0.52114	0.90585	0.54378	0.54536	0.54647	0.040119	0.077511	0.61186	0.80551	0.73398	0.84751	0.78079	0.80552	0.91197	0.59676	0.45015	0.56863	0.8509	0.44556	0.60444	0.60908	0.6104	0.56539	0.47479	0.67931
Hex:6 HexNAc:3	0.10621	0.20072	NA	0.93548	0.26078	0.19167	0.28333	0.2651	0.34947	0.30691	0.15393	0.19009	0.60381	0.63802	0.74048	0.80548	0.16415	0.30662	0.78397	0.77919	0.45748	0.41461	0.19868	0.3356	0.42405	0.26094	0.55667	0.55822	0.47374	0.87225	0.54182	0.39823	0.31948	0.31419	0.33254	0.27925	0.43178	0.33821	0.11953	0.87003	0.76337	0.94496	0.49139	0.66251	0.62048	0.59644	0.59701	0.61963	0.68891
Hex:3 HexNAc:4 dHe	0.53806	0.73937	0.93548	NA	0.46961	0.31413	0.54639	0.63999	0.63779	0.83295	0.014385	0.27512	3.9539e-05	4.7845e-05	1.2246e-06	2.572e-06	0.025816	0.034724	0.0048518	0.85049	0.34009	0.11715	0.66549	0.7628	0.58068	0.54622	0.39209	0.4292	0.74204	0.23942	0.79397	0.2314	0.23239	0.31727	0.22491	0.30613	0.20861	0.22815	0.094835	0.34424	0.12425	0.076569	0.72139	0.58187	0.84324	0.60957	0.7656	0.96298	0.74811
PC 36:04	0.48858	0.39796	0.26078	0.46961	NA	1.4109e-11	1.7053e-10	4.7231e-08	3.2184e-08	1.3216e-11	0.00024939	4.6267e-09	0.58361	0.59048	0.7891	0.64703	0.49575	0.53788	0.62494	0.030302	0.04256	0.20484	0.29461	0.15407	0.16015	0.14909	0.23876	0.29644	0.44632	0.91275	0.31283	0.34068	0.26988	0.48181	0.12084	0.11063	0.31365	0.14212	0.11996	0.74867	0.89593	0.74376	3.259e-05	0.0006734	0.0031634	0.00010401	0.0011631	4.2079e-05	0.00094428
PC 34:01	0.33319	0.26615	0.19167	0.31413	1.4109e-11	NA	6.4691e-08	8.3291e-07	6.4832e-07	1.5909e-08	0.00027165	2.5467e-08	0.45012	0.46258	0.65815	0.5323	0.48091	0.52768	0.60238	0.021371	0.036126	0.2056	0.2748	0.085114	0.12795	0.12597	0.20809	0.21619	0.33246	0.88535	0.34756	0.23769	0.18885	0.36054	0.070247	0.082876	0.20625	0.088916	0.065952	0.75031	0.93395	0.79707	0.00022992	0.0045844	0.020367	0.0019067	0.0098148	0.00097051	0.0089144
PC 36:02	0.43198	0.34391	0.28333	0.54639	1.7053e-10	6.4691e-08	NA	1.168e-13	9.7813e-07	2.6524e-07	0.00026538	1.2205e-07	0.62457	0.64258	0.83871	0.67091	0.46078	0.57021	0.52074	0.029019	0.12491	0.20293	0.63103	0.068723	0.13493	0.11162	0.19141	0.099564	0.15362	0.9793	0.47627	0.3046	0.23649	0.44674	0.10062	0.098766	0.24576	0.12429	0.16465	0.97649	0.94754	0.89993	1.4587e-05	0.00025704	0.00077295	1.544e-05	0.00012994	1.642e-05	0.00022368
PC 34:02	0.63773	0.52798	0.2651	0.63999	4.7231e-08	8.3291e-07	1.168e-13	NA	1.0261e-05	1.1343e-05	0.00041017	1.6693e-06	0.69693	0.72386	0.91471	0.76192	0.47302	0.54621	0.42324	0.029552	0.18315	0.22121	0.68028	0.032432	0.076359	0.066959	0.13276	0.039353	0.065182	0.75675	0.41401	0.23966	0.19321	0.37135	0.085075	0.081201	0.18399	0.10313	0.18113	0.83788	0.98084	0.99829	3.2543e-05	0.0005031	0.0015	4.8156e-05	0.00020315	6.8862e-05	0.00042076
SM 42:01	0.39425	0.24504	0.34947	0.63779	3.2184e-08	6.4832e-07	9.7813e-07	1.0261e-05	NA	3.134e-10	0.027194	2.974e-05	0.47519	0.49292	0.31968	0.39574	0.74615	0.75149	0.21581	0.019107	0.010896	0.032638	0.33666	0.1264	0.12731	0.10769	0.095161	0.15639	0.36664	0.60479	0.35926	0.80896	0.67023	0.99124	0.3547	0.3454	0.76417	0.4375	0.19236	0.64098	0.68607	0.49103	0.0001177	0.0035033	0.010711	0.0013237	0.0043105	9.1389e-05	0.0043907
PC 34:00	0.44465	0.31949	0.30691	0.83295	1.3216e-11	1.5909e-08	2.6524e-07	1.1343e-05	3.134e-10	NA	0.0031011	1.4858e-07	0.93495	0.92194	0.85843	0.99429	0.71723	0.73494	0.46122	0.035283	0.0068047	0.091242	0.15878	0.19109	0.14664	0.13237	0.17268	0.3748	0.6249	0.74231	0.21533	0.5441	0.44479	0.70818	0.22818	0.2035	0.55129	0.27468	0.21547	0.63645	0.84015	0.60765	0.00029802	0.0035696	0.0086895	0.00076416	0.0056276	0.0001499	0.0038896
LysoPC (18:1)	0.5639	0.662	0.15393	0.014385	0.00024939	0.00027165	0.00026538	0.00041017	0.027194	0.0031011	NA	0.00014422	0.054592	0.065385	0.045809	0.024069	0.00099312	0.00097317	0.44684	0.67916	0.52595	0.75924	0.71427	0.31701	0.27046	0.18008	0.68807	0.56136	0.32542	0.29658	0.25816	0.064697	0.075312	0.13809	0.062473	0.063893	0.071171	0.053045	0.26788	0.46618	0.42571	0.40931	0.0081514	0.010947	0.028957	0.0034184	0.018325	0.014815	0.011899
PC 32:01	0.50775	0.38081	0.19009	0.27512	4.6267e-09	2.5467e-08	1.2205e-07	1.6693e-06	2.974e-05	1.4858e-07	0.00014422	NA	0.14365	0.14246	0.26343	0.20255	0.17463	0.3421	0.94269	0.076244	0.0081282	0.098365	0.068241	0.025581	0.036332	0.031133	0.10349	0.14826	0.21338	0.65836	0.10082	0.33596	0.28887	0.52451	0.14048	0.12003	0.3414	0.18787	0.20675	0.72708	0.48806	0.60405	0.0065067	0.024961	0.048429	0.0047908	0.020995	0.0051749	0.024234
Hex:3 HexNAc:6 dHe	0.76635	0.8906	0.60381	3.9539e-05	0.58361	0.45012	0.62457	0.69693	0.47519	0.93495	0.054592	0.14365	NA	0	4.4055e-10	3.8122e-11	0.0076939	0.12934	0.00080279	0.71472	0.84735	0.45717	0.40652	0.65845	0.97524	0.87398	0.65982	0.66107	0.95147	0.35406	0.80173	0.46697	0.47301	0.5678	0.47922	0.44514	0.46847	0.47752	0.2387	0.40926	0.1104	0.068972	0.66812	0.85682	0.71059	0.99412	0.86292	0.6183	0.76404
Hex:4 HexNAc:2	0.75641	0.8534	0.63802	4.7845e-05	0.59048	0.46258	0.64258	0.72386	0.49292	0.92194	0.065385	0.14246	0	NA	3.2209e-10	1.0073e-10	0.0099266	0.1553	0.00040175	0.72618	0.92318	0.48266	0.36638	0.64272	0.96622	0.84952	0.74668	0.6656	0.96434	0.33893	0.78001	0.60408	0.60655	0.72063	0.60797	0.56503	0.60111	0.61427	0.23242	0.3724	0.083845	0.052699	0.6428	0.8316	0.67745	0.97538	0.82995	0.6166	0.73656
Hex:3 HexNAc:2 dHe	0.88578	0.9512	0.74048	1.2246e-06	0.7891	0.65815	0.83871	0.91471	0.31968	0.85843	0.045809	0.26343	4.4055e-10	3.2209e-10	NA	1.4944e-12	0.0035862	0.03335	0.00013436	0.45034	0.69519	0.32597	0.55861	0.83889	0.95051	0.92068	0.57561	0.56496	0.98992	0.096826	0.60826	0.49651	0.58467	0.68295	0.66834	0.66495	0.49475	0.65727	0.29951	0.12035	0.019812	0.010039	0.52644	0.74278	0.60572	0.88612	0.73582	0.49669	0.67647
Hex:3 HexNAc:3 dHe	0.76019	0.91551	0.80548	2.572e-06	0.64703	0.5323	0.67091	0.76192	0.39574	0.99429	0.024069	0.20255	3.8122e-11	1.0073e-10	1.4944e-12	NA	0.0015891	0.032252	0.00060875	0.45438	0.63231	0.27365	0.66655	0.87411	0.88601	0.94862	0.54863	0.53491	0.98404	0.26109	0.80071	0.33017	0.39039	0.47802	0.45871	0.45441	0.32274	0.42103	0.30198	0.29937	0.075628	0.049625	0.71759	0.96162	0.85334	0.89316	0.94586	0.66724	0.89162
PC (18:0)	0.77939	0.93939	0.16415	0.025816	0.49575	0.48091	0.46078	0.47302	0.74615	0.71723	0.00099312	0.17463	0.0076939	0.0099266	0.0035862	0.0015891	NA	1.0993e-06	0.044943	0.06099	0.89221	0.48362	0.65039	0.48323	0.33281	0.13325	0.99394	0.84632	0.28062	0.094468	0.14946	0.25024	0.34467	0.39456	0.48619	0.43146	0.38603	0.43262	0.78479	0.09574	0.08116	0.055816	0.83838	0.98784	0.90699	0.74223	0.99536	0.84611	0.93686
LysoPC (18:0)	0.74878	0.52867	0.30662	0.034724	0.53788	0.52768	0.57021	0.54621	0.75149	0.73494	0.00097317	0.3421	0.12934	0.1553	0.03335	0.032252	1.0993e-06	NA	0.2402	0.10277	0.93428	0.23317	0.83793	0.8404	0.31506	0.27843	0.74614	0.90758	0.55544	0.018979	0.066031	0.088819	0.17897	0.16929	0.32909	0.32757	0.16817	0.2673	0.54093	0.061273	0.090539	0.078488	0.99998	0.87129	0.9508	0.65516	0.97083	0.93937	0.77418
Hex:5 HexNAc:2	0.84294	0.76265	0.78397	0.0048518	0.62494	0.60238	0.52074	0.42324	0.21581	0.46122	0.44684	0.94269	0.00080279	0.00040175	0.00013436	0.00060875	0.044943	0.2402	NA	0.11269	0.47286	0.23422	0.99549	0.39994	0.53081	0.68332	0.3144	0.20758	0.50641	0.18211	0.94615	0.10506	0.086355	0.064849	0.067935	0.094714	0.099237	0.07668	0.51771	0.12924	0.016596	0.0097574	0.37258	0.66154	0.36907	0.63794	0.56368	0.50394	0.54717
1106.54	0.84865	0.62682	0.77919	0.85049	0.030302	0.021371	0.029019	0.029552	0.019107	0.035283	0.67916	0.076244	0.71472	0.72618	0.45034	0.45438	0.06099	0.10277	0.11269	NA	0.28342	0.40214	0.914	0.19287	0.40094	0.68844	0.15458	0.14345	0.5355	0.68601	0.92685	0.60811	0.32348	0.54697	0.10767	0.13648	0.56174	0.1795	0.11313	0.43689	0.53975	0.42029	0.062336	0.1734	0.16574	0.18502	0.242	0.11285	0.23055
SM 39:01	0.71359	0.3727	0.45748	0.34009	0.04256	0.036126	0.12491	0.18315	0.010896	0.0068047	0.52595	0.0081282	0.84735	0.92318	0.69519	0.63231	0.89221	0.93428	0.47286	0.28342	NA	0.0010073	0.00045933	0.007096	0.0014791	0.0025073	0.0054471	0.087854	0.26062	0.63193	0.0026738	0.64269	0.63711	0.45307	0.87738	0.92207	0.4764	0.65068	0.65519	0.47207	0.21928	0.46629	0.96714	0.52939	0.51854	0.8744	0.56406	0.81245	0.60206
GlcCer 38:02	0.56649	0.30251	0.41461	0.11715	0.20484	0.2056	0.20293	0.22121	0.032638	0.091242	0.75924	0.098365	0.45717	0.48266	0.32597	0.27365	0.48362	0.23317	0.23422	0.40214	0.0010073	NA	0.054937	0.003309	0.0044901	0.0042234	0.0096054	0.0064809	0.035631	0.74404	0.079007	0.94026	0.98596	0.645	0.72284	0.68358	0.85111	0.97202	0.82638	0.28293	0.36702	0.49655	0.95884	0.47356	0.47821	0.77168	0.91409	0.94316	0.56696
PC 32:2	0.57288	0.74752	0.19868	0.66549	0.29461	0.2748	0.63103	0.68028	0.33666	0.15878	0.71427	0.068241	0.40652	0.36638	0.55861	0.66655	0.65039	0.83793	0.99549	0.914	0.00045933	0.054937	NA	0.13162	0.053916	0.068879	0.058794	0.79331	0.9183	0.55537	0.0055336	0.80027	0.86638	0.84517	0.9105	0.66766	0.98711	0.99238	0.81748	0.73003	0.38729	0.59516	0.52178	0.35917	0.33066	0.59302	0.42694	0.69303	0.43342
PC 36:03	0.68375	0.3711	0.3356	0.7628	0.15407	0.085114	0.068723	0.032432	0.1264	0.19109	0.31701	0.025581	0.65845	0.64272	0.83889	0.87411	0.48323	0.8404	0.39994	0.19287	0.007096	0.003309	0.13162	NA	1.0378e-05	6.5696e-06	8.9703e-05	3.3006e-08	1.4213e-06	0.14085	0.037936	0.55638	0.57226	0.85557	0.37925	0.43796	0.5747	0.60119	0.99237	0.036895	0.058454	0.065341	0.95703	0.50386	0.48905	0.82779	0.80454	0.85781	0.57645
PA 36:01	0.2875	0.52114	0.42405	0.58068	0.16015	0.12795	0.13493	0.076359	0.12731	0.14664	0.27046	0.036332	0.97524	0.96622	0.95051	0.88601	0.33281	0.31506	0.53081	0.40094	0.0014791	0.0044901	0.053916	1.0378e-05	NA	2.5474e-08	0.0021808	7.8406e-05	0.00042537	0.003928	8.5445e-06	0.61256	0.74669	0.94844	0.64247	0.57558	0.8161	0.82078	0.73989	0.0035332	0.0090182	0.028955	0.70384	0.32339	0.30881	0.65472	0.49393	0.70211	0.41271
PC 35:02	0.55891	0.90585	0.26094	0.54622	0.14909	0.12597	0.11162	0.066959	0.10769	0.13237	0.18008	0.031133	0.87398	0.84952	0.92068	0.94862	0.13325	0.27843	0.68332	0.68844	0.0025073	0.0042234	0.068879	6.5696e-06	2.5474e-08	NA	9.7578e-05	4.1852e-05	3.9434e-05	0.024634	0.00016927	0.65442	0.74396	0.88018	0.67957	0.55963	0.85527	0.81981	0.98448	0.0095631	0.01845	0.05128	0.83386	0.42983	0.42516	0.75544	0.63748	0.83385	0.52
GlcCer 40:03	0.97757	0.54378	0.55667	0.39209	0.23876	0.20809	0.19141	0.13276	0.095161	0.17268	0.68807	0.10349	0.65982	0.74668	0.57561	0.54863	0.99394	0.74614	0.3144	0.15458	0.0054471	0.0096054	0.058794	8.9703e-05	0.0021808	9.7578e-05	NA	0.00035463	0.0027376	0.28957	0.041542	0.91006	0.80985	0.83725	0.68243	0.59317	0.99064	0.90236	0.69471	0.14187	0.13792	0.24888	0.91236	0.65897	0.67444	0.84011	0.85009	0.91887	0.73405
PC 38:02	0.89184	0.54536	0.55822	0.4292	0.29644	0.21619	0.099564	0.039353	0.15639	0.3748	0.56136	0.14826	0.66107	0.6656	0.56496	0.53491	0.84632	0.90758	0.20758	0.14345	0.087854	0.0064809	0.79331	3.3006e-08	7.8406e-05	4.1852e-05	0.00035463	NA	3.7132e-10	0.12404	0.11514	0.67105	0.66347	0.98782	0.45514	0.52805	0.66768	0.6676	0.90613	0.027076	0.10729	0.11229	0.86643	0.66022	0.67564	0.91337	0.99146	0.9837	0.73505
PC 40:06	0.81768	0.54647	0.47374	0.74204	0.44632	0.33246	0.15362	0.065182	0.36664	0.6249	0.32542	0.21338	0.95147	0.96434	0.98992	0.98404	0.28062	0.55544	0.50641	0.5355	0.26062	0.035631	0.9183	1.4213e-06	0.00042537	3.9434e-05	0.0027376	3.7132e-10	NA	0.084607	0.15172	0.54389	0.59287	0.92142	0.46763	0.54186	0.54346	0.62375	0.93222	0.011417	0.064887	0.054994	0.9917	0.61129	0.60915	0.85279	0.95935	0.81275	0.67937
Hex:9 HexNAc:2	0.035155	0.040119	0.87225	0.23942	0.91275	0.88535	0.9793	0.75675	0.60479	0.74231	0.29658	0.65836	0.35406	0.33893	0.096826	0.26109	0.094468	0.018979	0.18211	0.68601	0.63193	0.74404	0.55537	0.14085	0.003928	0.024634	0.28957	0.12404	0.084607	NA	0.00077317	0.76779	0.97989	0.78929	0.7967	0.90845	0.95408	0.74425	0.89388	9.6885e-08	6.7728e-06	2.4323e-05	0.27304	0.25774	0.22469	0.43201	0.34465	0.28876	0.32968
PA 38:04	0.037189	0.077511	0.54182	0.79397	0.31283	0.34756	0.47627	0.41401	0.35926	0.21533	0.25816	0.10082	0.80173	0.78001	0.60826	0.80071	0.14946	0.066031	0.94615	0.92685	0.0026738	0.079007	0.0055336	0.037936	8.5445e-06	0.00016927	0.041542	0.11514	0.15172	0.00077317	NA	0.62026	0.83839	0.95682	0.95784	0.71549	0.95773	0.99423	0.56935	0.0080125	0.0065534	0.043327	0.4096	0.23712	0.25451	0.51809	0.28305	0.5271	0.33618
1028.62	0.83592	0.61186	0.39823	0.2314	0.34068	0.23769	0.3046	0.23966	0.80896	0.5441	0.064697	0.33596	0.46697	0.60408	0.49651	0.33017	0.25024	0.088819	0.10506	0.60811	0.64269	0.94026	0.80027	0.55638	0.61256	0.65442	0.91006	0.67105	0.54389	0.76779	0.62026	NA	1.6938e-12	4.4007e-11	2.1484e-08	7.1265e-08	7.2897e-13	6.4222e-10	0.43851	0.7444	0.42644	0.42817	0.41259	0.53617	0.3984	0.44336	0.43724	0.79569	0.48839
816.453	0.97435	0.80551	0.31948	0.23239	0.26988	0.18885	0.23649	0.19321	0.67023	0.44479	0.075312	0.28887	0.47301	0.60655	0.58467	0.39039	0.34467	0.17897	0.086355	0.32348	0.63711	0.98596	0.86638	0.57226	0.74669	0.74396	0.80985	0.66347	0.59287	0.97989	0.83839	1.6938e-12	NA	3.9821e-12	3.7452e-12	1.7291e-11	1.1044e-09	2.0206e-14	0.30197	0.52	0.26966	0.28976	0.29873	0.41219	0.29786	0.35001	0.33171	0.64326	0.38456
985.576	0.98012	0.73398	0.31419	0.31727	0.48181	0.36054	0.44674	0.37135	0.99124	0.70818	0.13809	0.52451	0.5678	0.72063	0.68295	0.47802	0.39456	0.16929	0.064849	0.54697	0.45307	0.645	0.84517	0.85557	0.94844	0.88018	0.83725	0.98782	0.92142	0.78929	0.95682	4.4007e-11	3.9821e-12	NA	1.4246e-08	4.9515e-08	2.1135e-09	5.4668e-10	0.56605	0.33453	0.13983	0.17759	0.40684	0.47622	0.33955	0.42983	0.41218	0.77781	0.43372
1325.75	0.68775	0.84751	0.33254	0.22491	0.12084	0.070247	0.10062	0.085075	0.3547	0.22818	0.062473	0.14048	0.47922	0.60797	0.66834	0.45871	0.48619	0.32909	0.067935	0.10767	0.87738	0.72284	0.9105	0.37925	0.64247	0.67957	0.68243	0.45514	0.46763	0.7967	0.95784	2.1484e-08	3.7452e-12	1.4246e-08	NA	1.3063e-12	2.1528e-07	6.5281e-14	0.24145	0.44905	0.24574	0.2738	0.17056	0.29922	0.24317	0.24299	0.23305	0.44553	0.29494
1032.59	0.93435	0.78079	0.27925	0.30613	0.11063	0.082876	0.098766	0.081201	0.3454	0.2035	0.063893	0.12003	0.44514	0.56503	0.66495	0.45441	0.43146	0.32757	0.094714	0.13648	0.92207	0.68358	0.66766	0.43796	0.57558	0.55963	0.59317	0.52805	0.54186	0.90845	0.71549	7.1265e-08	1.7291e-11	4.9515e-08	1.3063e-12	NA	1.7367e-06	4.174e-12	0.20844	0.44885	0.24792	0.24686	0.17473	0.28151	0.21494	0.21603	0.20489	0.4067	0.26183
971.558	0.94819	0.80552	0.43178	0.20861	0.31365	0.20625	0.24576	0.18399	0.76417	0.55129	0.071171	0.3414	0.46847	0.60111	0.49475	0.32274	0.38603	0.16817	0.099237	0.56174	0.4764	0.85111	0.98711	0.5747	0.8161	0.85527	0.99064	0.66768	0.54346	0.95408	0.95773	7.2897e-13	1.1044e-09	2.1135e-09	2.1528e-07	1.7367e-06	NA	9.2761e-09	0.30835	0.63739	0.34228	0.37807	0.27225	0.36085	0.24979	0.31327	0.27818	0.61735	0.3373
944.527	0.87473	0.91197	0.33821	0.22815	0.14212	0.088916	0.12429	0.10313	0.4375	0.27468	0.053045	0.18787	0.47752	0.61427	0.65727	0.42103	0.43262	0.2673	0.07668	0.1795	0.65068	0.97202	0.99238	0.60119	0.82078	0.81981	0.90236	0.6676	0.62375	0.74425	0.99423	6.4222e-10	2.0206e-14	5.4668e-10	6.5281e-14	4.174e-12	9.2761e-09	NA	0.19944	0.3317	0.16428	0.17367	0.14581	0.23486	0.17145	0.20488	0.20267	0.40724	0.23698
1067.54	0.5138	0.59676	0.11953	0.094835	0.11996	0.065952	0.16465	0.18113	0.19236	0.21547	0.26788	0.20675	0.2387	0.23242	0.29951	0.30198	0.78479	0.54093	0.51771	0.11313	0.65519	0.82638	0.81748	0.99237	0.73989	0.98448	0.69471	0.90613	0.93222	0.89388	0.56935	0.43851	0.30197	0.56605	0.24145	0.20844	0.30835	0.19944	NA	0.72609	0.81835	0.80997	0.078193	0.15151	0.22143	0.28692	0.2221	0.22479	0.31451
Hex:8 HexNAc:2	0.35733	0.45015	0.87003	0.34424	0.74867	0.75031	0.97649	0.83788	0.64098	0.63645	0.46618	0.72708	0.40926	0.3724	0.12035	0.29937	0.09574	0.061273	0.12924	0.43689	0.47207	0.28293	0.73003	0.036895	0.0035332	0.0095631	0.14187	0.027076	0.011417	9.6885e-08	0.0080125	0.7444	0.52	0.33453	0.44905	0.44885	0.63739	0.3317	0.72609	NA	1.4425e-08	6.6956e-09	0.17706	0.14566	0.11234	0.29057	0.28883	0.21372	0.202
Hex:6 HexNAc:2	0.40409	0.56863	0.76337	0.12425	0.89593	0.93395	0.94754	0.98084	0.68607	0.84015	0.42571	0.48806	0.1104	0.083845	0.019812	0.075628	0.08116	0.090539	0.016596	0.53975	0.21928	0.36702	0.38729	0.058454	0.0090182	0.01845	0.13792	0.10729	0.064887	6.7728e-06	0.0065534	0.42644	0.26966	0.13983	0.24574	0.24792	0.34228	0.16428	0.81835	1.4425e-08	NA	2.4751e-11	0.12357	0.10752	0.065197	0.22408	0.16346	0.1811	0.13064
Hex:7 HexNAc:2	0.73207	0.8509	0.94496	0.076569	0.74376	0.79707	0.89993	0.99829	0.49103	0.60765	0.40931	0.60405	0.068972	0.052699	0.010039	0.049625	0.055816	0.078488	0.0097574	0.42029	0.46629	0.49655	0.59516	0.065341	0.028955	0.05128	0.24888	0.11229	0.054994	2.4323e-05	0.043327	0.42817	0.28976	0.17759	0.2738	0.24686	0.37807	0.17367	0.80997	6.6956e-09	2.4751e-11	NA	0.13246	0.13693	0.081163	0.2632	0.23302	0.18159	0.16536
SM 42:02	0.41661	0.44556	0.49139	0.72139	3.259e-05	0.00022992	1.4587e-05	3.2543e-05	0.0001177	0.00029802	0.0081514	0.0065067	0.66812	0.6428	0.52644	0.71759	0.83838	0.99998	0.37258	0.062336	0.96714	0.95884	0.52178	0.95703	0.70384	0.83386	0.91236	0.86643	0.9917	0.27304	0.4096	0.41259	0.29873	0.40684	0.17056	0.17473	0.27225	0.14581	0.078193	0.17706	0.12357	0.13246	NA	4.2381e-11	4.53e-07	3.8995e-09	2.4653e-08	5.723e-11	5.8622e-09
SM 38:01	0.51403	0.60444	0.66251	0.58187	0.0006734	0.0045844	0.00025704	0.0005031	0.0035033	0.0035696	0.010947	0.024961	0.85682	0.8316	0.74278	0.96162	0.98784	0.87129	0.66154	0.1734	0.52939	0.47356	0.35917	0.50386	0.32339	0.42983	0.65897	0.66022	0.61129	0.25774	0.23712	0.53617	0.41219	0.47622	0.29922	0.28151	0.36085	0.23486	0.15151	0.14566	0.10752	0.13693	4.2381e-11	NA	1.5788e-09	4.7287e-12	1.1209e-10	3.5679e-11	4.1522e-14
Hex:4 HexNAc:4 Neu	0.50875	0.60908	0.62048	0.84324	0.0031634	0.020367	0.00077295	0.0015	0.010711	0.0086895	0.028957	0.048429	0.71059	0.67745	0.60572	0.85334	0.90699	0.9508	0.36907	0.16574	0.51854	0.47821	0.33066	0.48905	0.30881	0.42516	0.67444	0.67564	0.60915	0.22469	0.25451	0.3984	0.29786	0.33955	0.24317	0.21494	0.24979	0.17145	0.22143	0.11234	0.065197	0.081163	4.53e-07	1.5788e-09	NA	1.0243e-09	5.7011e-09	3.3668e-08	5.4262e-11
PC 38:03	0.54621	0.6104	0.59644	0.60957	0.00010401	0.0019067	1.544e-05	4.8156e-05	0.0013237	0.00076416	0.0034184	0.0047908	0.99412	0.97538	0.88612	0.89316	0.74223	0.65516	0.63794	0.18502	0.8744	0.77168	0.59302	0.82779	0.65472	0.75544	0.84011	0.91337	0.85279	0.43201	0.51809	0.44336	0.35001	0.42983	0.24299	0.21603	0.31327	0.20488	0.28692	0.29057	0.22408	0.2632	3.8995e-09	4.7287e-12	1.0243e-09	NA	5.8948e-12	8.3156e-12	4.885e-15
SM 40:00	0.49458	0.56539	0.59701	0.7656	0.0011631	0.0098148	0.00012994	0.00020315	0.0043105	0.0056276	0.018325	0.020995	0.86292	0.82995	0.73582	0.94586	0.99536	0.97083	0.56368	0.242	0.56406	0.91409	0.42694	0.80454	0.49393	0.63748	0.85009	0.99146	0.95935	0.34465	0.28305	0.43724	0.33171	0.41218	0.23305	0.20489	0.27818	0.20267	0.2221	0.28883	0.16346	0.23302	2.4653e-08	1.1209e-10	5.7011e-09	5.8948e-12	NA	1.5488e-09	1.1426e-12
SM 40:01	0.47917	0.47479	0.61963	0.96298	4.2079e-05	0.00097051	1.642e-05	6.8862e-05	9.1389e-05	0.0001499	0.014815	0.0051749	0.6183	0.6166	0.49669	0.66724	0.84611	0.93937	0.50394	0.11285	0.81245	0.94316	0.69303	0.85781	0.70211	0.83385	0.91887	0.9837	0.81275	0.28876	0.5271	0.79569	0.64326	0.77781	0.44553	0.4067	0.61735	0.40724	0.22479	0.21372	0.1811	0.18159	5.723e-11	3.5679e-11	3.3668e-08	8.3156e-12	1.5488e-09	NA	3.7634e-11
Hex:5 HexNAc:4 dHe	0.59358	0.67931	0.68891	0.74811	0.00094428	0.0089144	0.00022368	0.00042076	0.0043907	0.0038896	0.011899	0.024234	0.76404	0.73656	0.67647	0.89162	0.93686	0.77418	0.54717	0.23055	0.60206	0.56696	0.43342	0.57645	0.41271	0.52	0.73405	0.73505	0.67937	0.32968	0.33618	0.48839	0.38456	0.43372	0.29494	0.26183	0.3373	0.23698	0.31451	0.202	0.13064	0.16536	5.8622e-09	4.1522e-14	5.4262e-11	4.885e-15	1.1426e-12	3.7634e-11	NA
SM 41:01	0.57183	0.64098	0.75263	0.81084	0.0014556	0.012728	0.00036593	0.00069471	0.00487	0.0051587	0.02052	0.031761	0.735	0.72011	0.6431	0.84307	0.96652	0.91707	0.64931	0.24199	0.58495	0.54882	0.38861	0.53002	0.35953	0.46754	0.70162	0.70273	0.64104	0.2952	0.27797	0.72496	0.59319	0.65075	0.46736	0.42333	0.52496	0.39182	0.32202	0.19728	0.13825	0.17732	1.3423e-08	6.3949e-14	2.0218e-10	2.558e-13	4.8648e-12	1.4464e-11	0
PC 38:04	0.4525	0.43208	0.43168	0.74602	4.2956e-08	6.3029e-06	5.6252e-08	1.1084e-06	1.2393e-06	7.616e-07	0.0018382	0.00019971	0.80547	0.78665	0.65265	0.84207	0.88186	0.7504	0.38761	0.048858	0.39284	0.62462	0.98248	0.69437	0.76462	0.69377	0.64682	0.68559	0.87478	0.46173	0.99007	0.41825	0.31649	0.46705	0.16905	0.16003	0.3308	0.1633	0.16183	0.32306	0.29988	0.26022	1.7764e-10	8.4776e-08	3.582e-06	5.125e-09	7.6841e-07	9.1355e-11	1.5809e-07
SM 34:01	0.35531	0.31178	0.39751	0.80198	8.6984e-09	2.4179e-06	1.4568e-09	9.9517e-08	4.4967e-07	2.9494e-07	0.0026338	4.1771e-05	0.93922	0.92456	0.71862	0.92295	0.92064	0.92475	0.36882	0.038415	0.27837	0.4213	0.81699	0.44374	0.63368	0.55711	0.48985	0.49096	0.68153	0.41806	0.99307	0.43814	0.33267	0.49736	0.16735	0.16187	0.32744	0.17372	0.16655	0.34592	0.33875	0.3077	6.3388e-09	7.4833e-07	7.5097e-06	2.1101e-08	9.9978e-07	1.262e-09	7.93e-07
PC 36:01	0.35507	0.32135	0.27961	0.29661	1.6425e-06	2.6447e-08	0.00019394	0.000743	1.3664e-05	5.3481e-06	0.0044347	0.00027314	0.72754	0.73907	0.93385	0.79793	0.87088	0.78765	0.63571	0.018901	0.1301	0.44948	0.54321	0.49685	0.49603	0.46359	0.487	0.6759	0.88596	0.51655	0.68995	0.32811	0.23968	0.4271	0.099958	0.11891	0.29831	0.10529	0.012299	0.3345	0.51958	0.36556	0.00022156	0.0053583	0.036278	0.0081432	0.027752	0.002262	0.01903
Hex:4 HexNAc:5	0.4998	0.60569	0.69374	0.47574	0.0024164	0.0028708	0.0036633	0.0049901	0.0053803	0.0095495	0.030896	0.082099	0.65747	0.61908	0.53698	0.73995	0.64227	0.93021	0.43907	0.074943	0.43954	0.39553	0.24234	0.40729	0.2614	0.33889	0.6156	0.61699	0.54087	0.14898	0.15852	0.32479	0.22572	0.28348	0.13852	0.16169	0.20233	0.095467	0.0274	0.054812	0.04125	0.042391	1.3149e-08	3.4694e-07	8.1419e-05	4.4398e-05	7.2267e-05	1.1547e-05	1.9283e-05
SM 36:01	0.4246	0.52797	0.57481	0.41809	0.019671	0.0083477	0.042635	0.048572	0.022583	0.046562	0.11175	0.23023	0.64734	0.6134	0.526	0.6731	0.47931	0.7445	0.49929	0.073487	0.45012	0.41744	0.23887	0.41463	0.27218	0.34167	0.61808	0.6311	0.55125	0.143	0.14456	0.39853	0.285	0.35565	0.17592	0.2333	0.26812	0.12781	0.0056927	0.056693	0.051738	0.049032	0.00010397	0.00099007	0.014496	0.012258	0.014351	0.0042276	0.0087109
Hex:3 HexNAc:5	0.47804	0.58313	0.59515	0.37947	0.13093	0.042361	0.26939	0.27754	0.12099	0.20655	0.31937	0.54922	0.69055	0.65539	0.57959	0.68425	0.41886	0.68345	0.5437	0.1056	0.48824	0.44633	0.29567	0.45757	0.33874	0.39163	0.6522	0.65347	0.5832	0.1912	0.19735	0.38818	0.29161	0.35715	0.19227	0.27698	0.29018	0.14626	0.0043826	0.084213	0.091774	0.077114	0.014525	0.058437	0.2355	0.2295	0.24737	0.12366	0.19581
Hex:3 HexNAc:5 dHe	0.54754	0.69063	0.70878	0.0034232	0.15701	0.041531	0.31641	0.35109	0.46739	0.34668	0.077011	0.26171	0.054211	0.062056	0.094516	0.061987	0.59719	0.68978	0.29457	0.23742	0.43554	0.24367	0.59219	0.64037	0.39373	0.47118	0.49376	0.49546	0.62753	0.53833	0.32511	0.22316	0.17309	0.24871	0.11571	0.16501	0.1687	0.086415	0.0015426	0.30357	0.59278	0.58645	0.11912	0.20246	0.5683	0.42889	0.51741	0.43252	0.48234
Hex:5 HexNAc:4 Neu	0.96726	0.98325	0.4649	0.97469	0.37644	0.35115	0.4859	0.40558	0.28758	0.41419	0.32839	0.4154	0.70797	0.74564	0.86723	0.62541	0.4529	0.29542	0.45743	0.47109	0.41601	0.49567	0.40245	0.46672	0.27331	0.34933	0.54695	0.54853	0.54356	0.26899	0.34679	0.35919	0.33075	0.35335	0.43158	0.42266	0.28735	0.30379	0.51147	0.16764	0.24334	0.17378	0.47688	0.62929	0.60801	0.64737	0.65808	0.50102	0.68168
870.427	0.97517	0.74876	0.91139	0.88646	0.84895	0.97147	0.84117	0.95595	0.47277	0.63934	0.72381	0.68472	0.96077	0.94047	0.84361	0.88869	0.92762	0.67097	0.27288	0.37438	0.20396	0.030493	0.89571	0.29569	0.11199	0.093625	0.13231	0.13621	0.20447	0.090027	0.18676	0.12413	0.20886	0.046258	0.36175	0.43279	0.063026	0.19999	0.40635	0.020004	0.014999	0.029041	0.52109	0.35871	0.31511	0.45813	0.49372	0.66812	0.35649
1649.72	0.51885	0.4274	0.12684	0.90889	0.43641	0.47253	0.40881	0.37365	0.39844	0.42188	0.58117	0.18201	0.63627	0.56705	0.55511	0.93892	0.54485	0.63242	0.38902	0.90098	0.070751	0.098785	0.08051	0.055329	0.059615	0.15006	0.17533	0.16943	0.28155	0.089659	0.16383	0.20515	0.24968	0.23481	0.40277	0.40411	0.15932	0.1885	0.51436	0.025306	0.033178	0.0098103	0.86625	0.76099	0.4713	0.96476	0.98767	0.90431	0.86817
1018.46	0.86711	0.76844	0.093833	0.9501	0.63476	0.65689	0.66338	0.59756	0.53065	0.59709	0.91237	0.32732	0.72129	0.63996	0.63472	0.89723	0.80029	0.873	0.32157	0.82765	0.086669	0.10603	0.072546	0.097198	0.05145	0.15576	0.20929	0.21484	0.37897	0.05053	0.10779	0.11429	0.14887	0.13211	0.24496	0.28534	0.077939	0.1093	0.81734	0.021615	0.02862	0.010798	0.63768	0.52091	0.29212	0.70753	0.69207	0.8292	0.57063
1157.51	0.21471	0.177	0.031884	0.99806	0.70524	0.65096	0.70376	0.68021	0.55112	0.63586	0.88091	0.3585	0.73748	0.66224	0.65043	0.93612	0.6559	0.82052	0.46122	0.98819	0.073573	0.063154	0.09564	0.061519	0.092058	0.16833	0.17317	0.17341	0.27693	0.16392	0.25964	0.18346	0.23565	0.22029	0.37626	0.34608	0.14787	0.17114	0.80348	0.036772	0.05326	0.015329	0.58392	0.43601	0.25828	0.61027	0.63337	0.7238	0.48158
940.446	0.15268	0.12045	0.063879	0.93415	0.48891	0.46193	0.47902	0.47606	0.33618	0.44868	0.80796	0.2724	0.80248	0.72404	0.72468	0.87832	0.86901	0.96073	0.47084	0.87207	0.10922	0.046399	0.15421	0.088417	0.17151	0.27676	0.20917	0.20137	0.33391	0.28868	0.47561	0.18468	0.25109	0.21971	0.443	0.39157	0.17231	0.20315	0.97301	0.068138	0.093719	0.029699	0.98142	0.79428	0.46466	0.96385	0.94821	0.88418	0.82748
882.486	0.12892	0.092754	0.092917	0.83903	0.39378	0.37527	0.36613	0.36692	0.29118	0.36284	0.64263	0.19716	0.76789	0.68904	0.68501	0.9403	0.76725	0.89067	0.53444	0.69156	0.080156	0.071734	0.16732	0.058331	0.14076	0.2485	0.16159	0.15929	0.28452	0.26721	0.44402	0.20794	0.2848	0.25379	0.50704	0.42643	0.19225	0.23504	0.78179	0.064284	0.079019	0.024122	0.94661	0.88019	0.56686	0.91227	0.88849	0.79144	0.93768
1022.4	0.31424	0.24912	0.13634	0.92195	0.62095	0.58291	0.61448	0.58372	0.44088	0.56854	0.79156	0.3605	0.87242	0.79059	0.84825	0.71186	0.61051	0.54448	0.69573	0.46677	0.10197	0.055395	0.10466	0.086512	0.1696	0.40729	0.21148	0.2125	0.47255	0.304	0.48447	0.18716	0.26825	0.25957	0.47942	0.43127	0.18269	0.22128	0.91617	0.11798	0.13854	0.055381	0.80995	0.63756	0.40296	0.79769	0.87782	0.95041	0.67749
1111.46	0.16604	0.076197	0.54961	0.8564	0.87399	0.78848	0.86715	0.91713	0.48952	0.67471	0.53489	0.53298	0.9082	0.98412	0.97924	0.60776	0.61748	0.47189	0.71385	0.34869	0.029603	0.018199	0.28668	0.037868	0.098365	0.20654	0.078671	0.07803	0.21997	0.34109	0.43582	0.073657	0.12801	0.081233	0.32442	0.2314	0.055054	0.10295	0.6006	0.061677	0.045834	0.023962	0.39522	0.22601	0.1269	0.33779	0.35223	0.52323	0.24459
1066.45	0.15767	0.067883	0.46687	0.77336	0.69965	0.63835	0.66288	0.70235	0.36388	0.52162	0.63247	0.40024	0.8612	0.96831	0.89206	0.54921	0.6068	0.45781	0.866	0.21542	0.019421	0.020628	0.28347	0.022879	0.072543	0.16325	0.053871	0.050738	0.1759	0.36023	0.40373	0.075645	0.13944	0.088338	0.35627	0.26169	0.058259	0.12086	0.61712	0.078908	0.061589	0.034621	0.52015	0.31772	0.22357	0.47039	0.45712	0.68267	0.35018
1122.51	0.20118	0.10933	0.40646	0.71081	0.69229	0.63512	0.65856	0.66737	0.38704	0.54845	0.5253	0.41024	0.85669	0.95211	0.85536	0.49201	0.36593	0.30476	0.96665	0.20554	0.035002	0.023271	0.17147	0.036824	0.12202	0.32509	0.099597	0.095493	0.32251	0.45553	0.52694	0.12976	0.21059	0.17745	0.46169	0.35651	0.12339	0.18127	0.642	0.14844	0.13734	0.072465	0.62697	0.42353	0.30387	0.58913	0.62557	0.78863	0.47121
1366.62	0.34402	0.19332	0.47108	0.79444	0.86107	0.88767	0.7715	0.79745	0.57641	0.68599	0.57939	0.42203	0.86053	0.76046	0.82897	0.7854	0.76726	0.53138	0.65125	0.36854	0.02743	0.01631	0.17417	0.025152	0.055557	0.14265	0.07023	0.065168	0.19292	0.19812	0.26212	0.093511	0.15632	0.10294	0.33936	0.30185	0.065979	0.11702	0.50045	0.036437	0.029388	0.013836	0.32924	0.22748	0.19279	0.42107	0.43451	0.54057	0.29873
936.456	0.19216	0.10691	0.36304	0.70265	0.99308	0.96267	0.91877	0.92969	0.66654	0.81606	0.51727	0.56102	0.98112	0.92067	0.96493	0.65041	0.717	0.55084	0.78112	0.57866	0.039907	0.027705	0.158	0.036195	0.10799	0.24151	0.10526	0.10242	0.25756	0.32393	0.41749	0.098208	0.14652	0.12905	0.30716	0.23625	0.081737	0.10266	0.37219	0.064435	0.062493	0.024952	0.33202	0.22831	0.16754	0.38709	0.41953	0.51096	0.29221
976.446	0.16953	0.095734	0.22511	0.77524	0.69215	0.72448	0.64498	0.68752	0.43351	0.52514	0.86336	0.34853	0.97763	0.8757	0.89577	0.72758	0.96659	0.83029	0.63038	0.66825	0.02708	0.027568	0.14583	0.045328	0.09144	0.17215	0.099123	0.12117	0.26172	0.26808	0.30573	0.086299	0.13468	0.10568	0.285	0.24089	0.063747	0.096803	0.44429	0.049385	0.048577	0.019321	0.53973	0.4131	0.31056	0.6485	0.64904	0.80312	0.50955
1192.63	0.2237	0.11453	0.39381	0.51617	0.75509	0.77496	0.66618	0.67161	0.43599	0.56132	0.78008	0.4054	0.70189	0.78746	0.77286	0.47024	0.94908	0.85941	0.92663	0.57047	0.015724	0.022909	0.16351	0.01806	0.045522	0.10924	0.052017	0.051986	0.14936	0.27996	0.24233	0.14335	0.19845	0.17121	0.38663	0.30754	0.10331	0.14299	0.17695	0.053852	0.064802	0.032513	0.4728	0.3273	0.26256	0.56639	0.54672	0.71069	0.44397
1088.53	0.19491	0.095478	0.31781	0.73483	0.79185	0.72398	0.75073	0.75936	0.5043	0.60851	0.90114	0.39008	0.93281	0.97864	0.99681	0.67184	0.77908	0.93912	0.87225	0.59106	0.011155	0.027078	0.15986	0.010543	0.027766	0.061024	0.039538	0.038948	0.099303	0.21888	0.18187	0.16055	0.22265	0.17532	0.42769	0.33427	0.10346	0.16475	0.25521	0.035385	0.0343	0.01683	0.34142	0.19557	0.12825	0.36246	0.31812	0.48618	0.25152
1273.56	0.21627	0.12283	0.29076	0.67815	0.8081	0.82108	0.71307	0.71173	0.56946	0.65744	0.84126	0.37657	0.93636	0.84638	0.88508	0.76596	0.86127	0.92231	0.73965	0.82828	0.024666	0.031017	0.10475	0.020726	0.061493	0.13195	0.084555	0.081768	0.17842	0.25831	0.2678	0.12778	0.1658	0.15476	0.3149	0.25797	0.09979	0.11272	0.212	0.044338	0.046662	0.017249	0.40817	0.30828	0.23017	0.54924	0.54922	0.64743	0.4177
1182.61	0.26239	0.15181	0.5233	0.7596	0.80193	0.84155	0.70969	0.72173	0.5576	0.64827	0.83097	0.39979	0.98484	0.89465	0.87944	0.7645	0.95089	0.9202	0.71756	0.81968	0.033825	0.030155	0.14089	0.032939	0.079259	0.18433	0.10996	0.10394	0.22325	0.23893	0.2961	0.14313	0.17735	0.1611	0.33976	0.26902	0.11389	0.11962	0.16671	0.037115	0.037809	0.014302	0.45306	0.35719	0.24767	0.61596	0.63165	0.71062	0.48322
1590.81	0.13098	0.072188	0.22358	0.6184	0.97039	0.8995	0.93816	0.94088	0.61859	0.7724	0.85009	0.58513	0.74783	0.83098	0.88008	0.55619	0.71934	0.81744	0.83418	0.90658	0.028994	0.04297	0.18594	0.033114	0.069663	0.11474	0.090246	0.088806	0.15634	0.28028	0.27443	0.12988	0.15728	0.15023	0.28761	0.20459	0.090959	0.1025	0.19269	0.040251	0.05312	0.02151	0.34785	0.2168	0.12333	0.36091	0.34953	0.49172	0.2758
1253.64	0.13067	0.064206	0.34332	0.73793	0.99339	0.90687	0.94675	0.95925	0.67513	0.7995	0.7511	0.54123	0.94131	0.96987	0.96752	0.69971	0.8435	0.99483	0.83158	0.85559	0.022349	0.032269	0.15372	0.019842	0.067023	0.12487	0.068165	0.072537	0.15068	0.30426	0.30315	0.15807	0.20085	0.18252	0.37325	0.26737	0.11671	0.1359	0.202	0.04548	0.044898	0.018371	0.27663	0.16503	0.10035	0.30417	0.29713	0.40723	0.21782
895.46	0.17396	0.081987	0.41677	0.70851	0.56556	0.59516	0.47013	0.47902	0.34744	0.434	0.81862	0.27766	0.85262	0.95127	0.96216	0.66913	0.67963	0.80476	0.78942	0.72046	0.0198	0.065004	0.23549	0.018094	0.051882	0.089861	0.053033	0.053912	0.1145	0.2505	0.25895	0.096447	0.12742	0.10643	0.2695	0.19806	0.072601	0.093487	0.1602	0.038695	0.038882	0.01699	0.68709	0.54599	0.40814	0.82816	0.75124	0.97032	0.67917
1612.79	0.26619	0.14113	0.45315	0.88111	0.75485	0.92218	0.72998	0.70767	0.88282	0.97853	0.43728	0.74593	0.94154	0.84525	0.85766	0.75462	0.87849	0.70565	0.70498	0.46952	0.019179	0.027117	0.21194	0.021524	0.03925	0.10058	0.062949	0.057726	0.15024	0.18177	0.20382	0.11929	0.17258	0.11781	0.34646	0.25556	0.073656	0.12443	0.51065	0.029698	0.019224	0.011472	0.094551	0.034104	0.02087	0.072689	0.062539	0.1344	0.039163
1359.66	0.30721	0.20345	0.23625	0.79196	0.97144	0.87424	0.92921	0.95296	0.68548	0.87849	0.41121	0.6347	0.98139	0.8923	0.97157	0.59929	0.51374	0.4105	0.79269	0.40411	0.047069	0.024041	0.11656	0.043648	0.091582	0.24994	0.11732	0.11484	0.31278	0.29307	0.36962	0.14598	0.22126	0.18832	0.43111	0.3563	0.11678	0.17353	0.80747	0.087503	0.084656	0.04115	0.29525	0.15028	0.073328	0.21841	0.24963	0.34915	0.15388
Hex:4 HexNAc:4	0.93735	0.90299	0.13961	0.56897	0.083834	0.16506	0.053566	0.078752	0.17886	0.13927	0.27578	0.32223	0.97902	0.96875	0.79519	0.80782	0.44504	0.48761	0.43437	0.079469	0.21462	0.22227	0.11461	0.21789	0.087959	0.1262	0.37343	0.37534	0.33077	0.067031	0.078425	0.251	0.18038	0.2286	0.1413	0.1375	0.14822	0.082427	0.29711	0.016351	0.028803	0.017134	0.0024109	0.00059011	0.00010768	0.0012545	0.0014662	0.0027754	0.00072901
Hex:4 HexNAc:3	0.93971	0.96701	0.23044	0.74507	0.083346	0.18725	0.046246	0.071982	0.15612	0.12268	0.31047	0.31289	0.8891	0.85143	0.69635	0.93172	0.41398	0.44568	0.38406	0.078708	0.28257	0.25195	0.12466	0.24363	0.105	0.15507	0.44047	0.42097	0.35489	0.076479	0.096886	0.37732	0.28632	0.34713	0.2428	0.23106	0.22981	0.151	0.30286	0.02241	0.034478	0.021531	0.0027004	0.00054073	1.8722e-05	0.00086579	0.001153	0.0018057	0.00048219
Hex:4 HexNAc:4 dHe	0.43855	0.36383	0.046229	0.32301	0.20944	0.31386	0.18595	0.21444	0.4952	0.34306	0.16945	0.57081	0.90188	0.98524	0.99625	0.62678	0.92326	0.72808	0.56366	0.27973	0.10472	0.046783	0.10488	0.11377	0.10093	0.1042	0.1969	0.20726	0.24193	0.23212	0.18869	0.089292	0.076608	0.077836	0.077755	0.078562	0.06686	0.037901	0.7988	0.047059	0.066358	0.040281	0.015526	0.0047822	0.0046698	0.0090763	0.01455	0.025084	0.0054677
Hex:5 HexNAc:4 Neu	0.8838	0.94199	0.50753	0.8483	0.22225	0.40418	0.12558	0.1663	0.3033	0.25068	0.52086	0.5386	0.59695	0.55313	0.461	0.78383	0.41082	0.49675	0.1348	0.1136	0.35529	0.30918	0.15973	0.32138	0.1803	0.25169	0.54918	0.55075	0.46531	0.10639	0.18486	0.26397	0.20471	0.23032	0.21351	0.19856	0.16117	0.12084	0.41662	0.031159	0.026395	0.015891	0.026333	0.010155	0.00015762	0.010054	0.012585	0.018131	0.0064377
Hex:5 HexNAc:4 dHe	0.96343	0.93057	0.30511	0.81346	0.72404	0.94252	0.54912	0.51687	0.82046	0.71957	0.43413	0.35181	0.58938	0.54491	0.45169	0.65387	0.11676	0.2092	0.20972	0.10497	0.34522	0.29901	0.15077	0.31123	0.22147	0.24166	0.54091	0.54251	0.45604	0.10692	0.18286	0.27925	0.23451	0.27271	0.22442	0.31284	0.22139	0.14105	0.096551	0.03019	0.058756	0.020731	0.82362	0.96257	0.91075	0.58179	0.54627	0.70879	0.67717
Hex:5 HexNAc:5 dHe	0.58073	0.58756	0.030633	0.84059	0.23369	0.25919	0.24739	0.21138	0.24413	0.2803	0.29154	0.12425	0.5532	0.50084	0.47989	0.79553	0.4067	0.52314	0.22185	0.53439	0.2316	0.17312	0.082719	0.20635	0.1827	0.25057	0.42636	0.4282	0.47254	0.17153	0.27851	0.28415	0.27669	0.27958	0.35983	0.41038	0.28804	0.23515	0.85467	0.074719	0.11271	0.043628	0.53562	0.61207	0.914	0.48031	0.43642	0.42132	0.58892
Hex:6 HexNAc:5 dHe	0.035445	0.034681	0.016871	0.73896	0.74982	0.92669	0.76159	0.71362	0.73397	0.77886	0.69533	0.72537	0.24498	0.21561	0.28675	0.38188	0.051612	0.36456	0.098259	0.19623	0.26896	0.51778	0.43885	0.20343	0.41359	0.22874	0.58376	0.44523	0.26085	0.65744	0.70027	0.095929	0.11736	0.12402	0.16273	0.1329	0.068747	0.096708	0.69617	0.19537	0.15495	0.05692	0.22321	0.19486	0.12237	0.25768	0.21306	0.28438	0.17828
1672.8	0.62105	0.49272	0.27772	0.71177	0.43705	0.40699	0.51746	0.54614	0.5471	0.57637	0.58975	0.91165	0.65062	0.57555	0.5065	0.86214	0.39747	0.60468	0.34651	0.39468	0.068582	0.10496	0.085783	0.058457	0.049523	0.097825	0.18495	0.17805	0.21683	0.05396	0.086308	0.11656	0.10883	0.1178	0.13066	0.13245	0.068765	0.047538	0.09932	0.0057033	0.0065974	0.0018349	0.032311	0.031231	0.035779	0.10933	0.10196	0.10829	0.067847
1671.8	0.73746	0.59006	0.34862	0.67988	0.41764	0.37825	0.49714	0.53315	0.5199	0.55534	0.62965	0.92979	0.6747	0.60275	0.52069	0.86118	0.31714	0.49354	0.34559	0.30941	0.068243	0.1063	0.08315	0.056669	0.040001	0.07691	0.17559	0.17086	0.19274	0.04407	0.064088	0.13637	0.12112	0.13131	0.13817	0.14489	0.075322	0.051757	0.05836	0.004197	0.0052444	0.0015797	0.027823	0.027465	0.028737	0.10381	0.095504	0.098667	0.064282
1442.68	0.85527	0.69654	0.42405	0.62901	0.35923	0.3365	0.41202	0.45777	0.47239	0.48371	0.5012	0.97371	0.71141	0.63535	0.56697	0.9374	0.43003	0.61331	0.32883	0.3079	0.076643	0.11468	0.072488	0.068918	0.047004	0.10305	0.20549	0.2004	0.24014	0.049566	0.073881	0.10297	0.088768	0.10474	0.10459	0.11027	0.055474	0.035815	0.052044	0.0057342	0.0063987	0.0020522	0.022713	0.021712	0.017298	0.079221	0.075538	0.08104	0.049173
1441.68	0.89848	0.73917	0.43222	0.58421	0.371	0.34692	0.42416	0.47622	0.49413	0.49804	0.47845	0.98482	0.75179	0.68008	0.61638	0.99318	0.47754	0.65111	0.39407	0.32588	0.07384	0.089851	0.061947	0.064048	0.042642	0.10247	0.20238	0.19021	0.23954	0.05305	0.070767	0.13394	0.11751	0.13779	0.13883	0.14738	0.074179	0.050297	0.048127	0.0067698	0.0086057	0.0029535	0.02445	0.022039	0.016941	0.081894	0.082448	0.082975	0.051061
1638.78	0.82926	0.69865	0.28281	0.67557	0.38671	0.3735	0.42851	0.47862	0.48849	0.50537	0.54777	0.98962	0.6655	0.59337	0.5229	0.90243	0.40475	0.57919	0.31275	0.30112	0.080481	0.11442	0.059274	0.072352	0.046096	0.10114	0.21464	0.2146	0.25392	0.042972	0.067569	0.12101	0.10586	0.12418	0.11979	0.12996	0.067739	0.04441	0.09025	0.0054482	0.0068095	0.0020049	0.026434	0.024173	0.018963	0.082705	0.079928	0.084467	0.05124
1515.72	0.76174	0.57103	0.58722	0.65892	0.36982	0.35784	0.42397	0.45248	0.51927	0.51683	0.4144	0.99501	0.72205	0.63982	0.58811	0.95854	0.58318	0.80179	0.377	0.47937	0.055365	0.075238	0.082573	0.051117	0.045324	0.10722	0.16011	0.1594	0.22154	0.065506	0.091909	0.098186	0.091758	0.096794	0.12475	0.11967	0.054036	0.039184	0.057538	0.0067473	0.0056549	0.0020573	0.019985	0.016556	0.013821	0.065767	0.063754	0.0726	0.038326
1251.61	0.69662	0.53172	0.4724	0.71407	0.29281	0.29672	0.3325	0.35012	0.417	0.43039	0.3826	0.91016	0.64128	0.56749	0.51627	0.86841	0.51175	0.7647	0.35597	0.41719	0.062592	0.069533	0.079872	0.056561	0.050464	0.1028	0.16779	0.17498	0.2233	0.066856	0.09113	0.13165	0.12638	0.12828	0.15815	0.15528	0.071849	0.055245	0.083944	0.006721	0.0058225	0.0020819	0.0097748	0.007572	0.0075684	0.0369	0.037298	0.039411	0.019525
2137.09	0.58481	0.43986	0.46592	0.72418	0.43257	0.44074	0.47414	0.50142	0.60025	0.56893	0.44978	0.96327	0.7065	0.62531	0.57937	0.96324	0.6353	0.8642	0.33884	0.4363	0.072423	0.06977	0.081241	0.065484	0.075506	0.1607	0.20642	0.20051	0.27142	0.10091	0.15824	0.093049	0.088691	0.099031	0.12912	0.11598	0.057697	0.039465	0.092905	0.010766	0.0099142	0.0028661	0.040562	0.032421	0.01841	0.095064	0.10385	0.1103	0.060035
1329.65	0.49157	0.37351	0.28174	0.59351	0.43366	0.43355	0.49126	0.52356	0.61259	0.58032	0.47807	0.96924	0.80185	0.72128	0.6803	0.94114	0.56555	0.79788	0.44118	0.38872	0.06847	0.075531	0.075414	0.061326	0.074386	0.13821	0.18621	0.18937	0.24869	0.12082	0.15482	0.10538	0.1025	0.12118	0.13697	0.12736	0.065893	0.045833	0.090784	0.014926	0.018003	0.0054094	0.044488	0.036474	0.028014	0.10679	0.11428	0.12187	0.070536
1316.6	0.74204	0.61296	0.35978	0.73075	0.37342	0.37304	0.41759	0.45943	0.48193	0.48553	0.39673	0.98596	0.62934	0.55764	0.52195	0.91956	0.6837	0.89295	0.36661	0.50194	0.092854	0.094663	0.060039	0.076694	0.074886	0.18571	0.23816	0.23449	0.33096	0.07488	0.13269	0.12898	0.12698	0.14891	0.16281	0.16324	0.082059	0.058576	0.12292	0.012199	0.012674	0.0036945	0.028435	0.025392	0.020282	0.081776	0.089069	0.084944	0.051189
1351.63	0.77508	0.59686	0.46416	0.60804	0.39081	0.40635	0.42894	0.47481	0.56429	0.53145	0.34097	0.98243	0.80257	0.71686	0.68868	0.89098	0.81833	0.9936	0.47221	0.68707	0.055295	0.081877	0.072479	0.05068	0.045746	0.13667	0.16667	0.15717	0.26092	0.073546	0.10664	0.089382	0.08984	0.101	0.13003	0.12217	0.052364	0.041392	0.10128	0.011784	0.010912	0.0041356	0.026212	0.018873	0.014982	0.063335	0.061168	0.07787	0.03784
1168.49	0.84651	0.65885	0.5535	0.57988	0.40163	0.40701	0.43088	0.4815	0.60305	0.54215	0.37942	0.9672	0.87307	0.78933	0.73571	0.85199	0.73207	0.89422	0.42624	0.48387	0.065026	0.060479	0.074447	0.059462	0.046644	0.12371	0.17337	0.16492	0.24581	0.071363	0.10205	0.097716	0.091862	0.10116	0.13105	0.12649	0.054368	0.040654	0.07279	0.0086201	0.0095147	0.0035671	0.034067	0.023932	0.011669	0.073599	0.080373	0.092146	0.046434
1245.59	0.72778	0.57503	0.36861	0.71189	0.38279	0.43138	0.40315	0.45552	0.52398	0.50776	0.44235	0.97897	0.75389	0.68018	0.62925	0.96492	0.61774	0.75492	0.47695	0.58609	0.059405	0.09396	0.067745	0.045297	0.039255	0.11202	0.16022	0.15262	0.22689	0.061681	0.089958	0.15497	0.15292	0.17158	0.2023	0.18577	0.08975	0.074697	0.099349	0.0094428	0.010086	0.0034811	0.022902	0.014392	0.0088862	0.049587	0.046278	0.057916	0.028446
1197.56	0.67953	0.54668	0.28055	0.72101	0.35123	0.38043	0.38851	0.43046	0.46025	0.47531	0.43875	0.98139	0.65187	0.58081	0.52994	0.91518	0.55635	0.7443	0.43612	0.51198	0.061785	0.096671	0.059034	0.047986	0.043111	0.10938	0.17168	0.16913	0.23513	0.057805	0.084603	0.15896	0.15091	0.16966	0.18209	0.17486	0.097933	0.070684	0.12606	0.0084733	0.0088778	0.0028733	0.016384	0.011996	0.012424	0.048095	0.044963	0.050915	0.026722
1637.77	0.74795	0.61764	0.24793	0.79751	0.41817	0.4414	0.4379	0.48358	0.53231	0.53543	0.5727	0.95195	0.60615	0.53487	0.47275	0.85442	0.40767	0.59927	0.27044	0.37024	0.072705	0.094851	0.064465	0.061042	0.040413	0.088482	0.19023	0.18715	0.2251	0.04004	0.06965	0.12131	0.11317	0.11964	0.13935	0.14426	0.06643	0.050744	0.15776	0.0043781	0.0048802	0.0013433	0.027227	0.020167	0.011964	0.065482	0.063414	0.073103	0.037706
1447.68	0.72466	0.57114	0.30688	0.74817	0.44937	0.48017	0.47077	0.51844	0.59145	0.58375	0.56139	0.92485	0.69665	0.61765	0.55152	0.9471	0.47014	0.63261	0.3451	0.46979	0.052755	0.093117	0.066639	0.046398	0.032638	0.080616	0.15146	0.15299	0.20345	0.04328	0.06633	0.11341	0.10605	0.11278	0.13831	0.13382	0.062329	0.047972	0.12384	0.0048336	0.0049141	0.0015419	0.030115	0.020733	0.012804	0.067565	0.060528	0.07954	0.039048
1723.73	0.78454	0.64718	0.3247	0.72192	0.33803	0.35781	0.35869	0.40145	0.45406	0.45184	0.41271	0.94302	0.6347	0.56106	0.51438	0.91072	0.56988	0.78156	0.3149	0.40143	0.079815	0.094177	0.056951	0.070478	0.055132	0.13061	0.21464	0.21646	0.2827	0.057009	0.093536	0.11323	0.10506	0.12028	0.13005	0.13258	0.065535	0.045667	0.12979	0.0077779	0.0078171	0.0023853	0.018684	0.014502	0.0095748	0.050696	0.052525	0.056982	0.029331
1591.69	0.8674	0.72776	0.35824	0.72794	0.32762	0.33938	0.35044	0.39595	0.43486	0.43218	0.39064	0.92902	0.60622	0.53429	0.49398	0.89131	0.59568	0.82046	0.28258	0.39952	0.092013	0.096128	0.058639	0.078724	0.058042	0.14192	0.23856	0.22978	0.29984	0.052823	0.095197	0.10514	0.097567	0.11143	0.12133	0.12845	0.060158	0.042118	0.13369	0.0075021	0.0074471	0.0022478	0.018317	0.015024	0.009475	0.051959	0.05568	0.05737	0.030199
1473.67	0.90204	0.75354	0.37473	0.66322	0.35624	0.34736	0.38195	0.42699	0.49352	0.47716	0.4152	0.94286	0.70261	0.62556	0.56784	0.97657	0.57558	0.77757	0.29807	0.37002	0.088346	0.081627	0.063988	0.084397	0.053689	0.12583	0.22114	0.22262	0.28895	0.048787	0.083709	0.10041	0.094084	0.1036	0.11746	0.12928	0.053736	0.039671	0.11573	0.0062142	0.0072214	0.0023072	0.024507	0.020304	0.012245	0.066657	0.072767	0.075619	0.040998
1790.78	0.86468	0.68922	0.45083	0.62499	0.32527	0.34539	0.34277	0.38895	0.48233	0.45364	0.3805	0.90034	0.77794	0.69725	0.63881	0.95477	0.60011	0.78083	0.36995	0.41656	0.064744	0.079695	0.068	0.059329	0.040187	0.10103	0.17325	0.17218	0.23393	0.053415	0.076443	0.10163	0.092777	0.1025	0.12011	0.1197	0.053403	0.039292	0.085204	0.0063572	0.0065564	0.0024261	0.016588	0.011211	0.0061579	0.041312	0.041658	0.05115	0.023645
1699.75	0.82872	0.65395	0.46925	0.69379	0.36507	0.37947	0.39103	0.43218	0.50448	0.49597	0.40407	0.98381	0.68379	0.60744	0.56434	0.95597	0.60961	0.81338	0.3647	0.48069	0.060267	0.071499	0.059728	0.053521	0.041982	0.1095	0.17162	0.17281	0.24334	0.057453	0.082445	0.12044	0.11404	0.12258	0.15065	0.14968	0.066927	0.051121	0.091723	0.0071301	0.0065334	0.0023134	0.018958	0.01363	0.0085875	0.05166	0.052347	0.059202	0.029143
1697.75	0.68905	0.56647	0.26518	0.68359	0.35014	0.37208	0.37611	0.41656	0.48168	0.47495	0.41987	0.95028	0.69569	0.6214	0.56066	0.96484	0.58187	0.77258	0.38414	0.40792	0.073311	0.084076	0.057598	0.065991	0.054147	0.12777	0.20669	0.20471	0.27269	0.062673	0.095838	0.13135	0.12131	0.13971	0.14721	0.14496	0.080055	0.053809	0.13673	0.0084121	0.0097626	0.0029892	0.02074	0.015488	0.012223	0.054482	0.056647	0.061325	0.032009
1200.54	0.73272	0.6078	0.27832	0.67287	0.2984	0.33222	0.31123	0.35338	0.43526	0.41283	0.36591	0.86572	0.70896	0.63447	0.57195	0.98362	0.60919	0.80722	0.36227	0.35912	0.083512	0.077984	0.057353	0.072101	0.05709	0.12952	0.21171	0.21198	0.27504	0.062865	0.098996	0.12962	0.11747	0.13487	0.14036	0.13923	0.077898	0.050895	0.15082	0.0080531	0.0095425	0.0030018	0.01559	0.010551	0.0066672	0.037319	0.042078	0.044729	0.02146
1813.82	0.77654	0.6468	0.31389	0.72857	0.35311	0.39139	0.35985	0.40968	0.47854	0.46389	0.47192	0.93589	0.6938	0.62184	0.55399	0.95638	0.50644	0.66581	0.32745	0.34555	0.081353	0.10159	0.061835	0.07101	0.050408	0.12059	0.22275	0.21296	0.26504	0.054096	0.087375	0.12707	0.11338	0.13302	0.13972	0.13621	0.072193	0.050126	0.11234	0.0070139	0.0079683	0.002411	0.022361	0.015634	0.007421	0.050187	0.050734	0.058302	0.029463
1407.63	0.97022	0.81668	0.54636	0.65055	0.20452	0.22153	0.2182	0.25482	0.30667	0.29919	0.21517	0.73018	0.66483	0.59482	0.55888	0.96397	0.82166	0.97139	0.38521	0.42343	0.10615	0.081047	0.051962	0.091579	0.075747	0.19679	0.25356	0.2596	0.36338	0.074409	0.11795	0.14681	0.13457	0.15937	0.1598	0.16422	0.089272	0.058712	0.099679	0.01306	0.012298	0.0047592	0.0067692	0.0052024	0.0036357	0.022991	0.029009	0.025345	0.012834
1170.55	0.74072	0.61726	0.28251	0.58638	0.23399	0.26694	0.25087	0.28846	0.35477	0.34126	0.26227	0.79011	0.68755	0.62148	0.60203	0.99471	0.70007	0.95961	0.45427	0.37636	0.085314	0.063987	0.045375	0.069449	0.065471	0.14584	0.22157	0.21851	0.29324	0.097054	0.1168	0.17	0.15956	0.18727	0.18464	0.18769	0.10619	0.073509	0.13987	0.016429	0.01902	0.0070389	0.008123	0.0052803	0.004597	0.023385	0.029124	0.026766	0.012619
1408.67	0.97346	0.81142	0.52634	0.55271	0.27454	0.25458	0.32167	0.36527	0.39765	0.38461	0.24228	0.84486	0.70249	0.62773	0.61336	0.9836	0.84603	0.90585	0.39736	0.46278	0.10274	0.073302	0.056915	0.088386	0.075676	0.19244	0.24982	0.24047	0.3507	0.082367	0.12598	0.10956	0.10402	0.12309	0.12919	0.14271	0.06707	0.044897	0.090548	0.014702	0.015323	0.0057607	0.01548	0.014808	0.013682	0.05663	0.069362	0.059969	0.035113
1309.59	0.9104	0.75116	0.42988	0.57483	0.27493	0.2889	0.29058	0.3361	0.43612	0.38944	0.26392	0.80913	0.7819	0.70283	0.66482	0.90945	0.7907	0.99305	0.37729	0.41432	0.092408	0.061047	0.059863	0.081804	0.061578	0.14961	0.2128	0.21345	0.30209	0.071214	0.10955	0.10541	0.099899	0.11224	0.12741	0.13478	0.059841	0.042717	0.12775	0.010233	0.011779	0.004359	0.015471	0.010734	0.0058381	0.037179	0.04699	0.047248	0.022263
982.435	0.60963	0.48214	0.30802	0.52503	0.24394	0.27917	0.26198	0.29579	0.42316	0.36978	0.2547	0.74649	0.88974	0.81049	0.75916	0.82864	0.76861	0.97538	0.51139	0.39516	0.080741	0.062901	0.072032	0.072234	0.073155	0.15259	0.19587	0.19762	0.27506	0.11229	0.14513	0.1216	0.11558	0.13662	0.14434	0.13369	0.0743	0.050131	0.12156	0.015486	0.019599	0.0071204	0.0127	0.0077019	0.0056477	0.027963	0.034558	0.037528	0.01669
1540.72	0.82378	0.664	0.38093	0.67625	0.2972	0.34372	0.30165	0.34355	0.43416	0.41747	0.32034	0.87386	0.70448	0.62937	0.59923	0.98813	0.69808	0.89465	0.40638	0.54916	0.063124	0.083508	0.059244	0.057298	0.043218	0.1203	0.18425	0.18012	0.26415	0.062722	0.086259	0.12183	0.11922	0.13194	0.15587	0.15194	0.067103	0.05532	0.13158	0.010283	0.0094532	0.0036672	0.011209	0.0065876	0.004159	0.026181	0.025643	0.03322	0.013629
1568.77	0.88246	0.65451	0.66225	0.77448	0.28521	0.32828	0.30243	0.32865	0.40623	0.42455	0.41464	0.90793	0.64608	0.57386	0.52611	0.85837	0.44424	0.65106	0.38888	0.57936	0.038877	0.084149	0.09965	0.031257	0.019479	0.047889	0.10555	0.10429	0.13732	0.04025	0.043985	0.15458	0.1488	0.13386	0.19204	0.18165	0.072939	0.071517	0.071945	0.0042176	0.0025309	0.0014536	0.0045578	0.0022293	0.0019059	0.014626	0.010433	0.017299	0.0060266
1289.65	0.802	0.57866	0.71089	0.68621	0.26121	0.30536	0.28373	0.31132	0.40709	0.39516	0.28945	0.85288	0.70552	0.6264	0.60091	0.9619	0.6754	0.91598	0.44176	0.62784	0.043612	0.068496	0.090001	0.033803	0.032123	0.083668	0.11997	0.11586	0.17428	0.070286	0.08264	0.12207	0.11816	0.11518	0.16404	0.14649	0.064351	0.054963	0.071892	0.0081424	0.0051121	0.0025765	0.0053495	0.0027148	0.0021649	0.015598	0.013766	0.020094	0.0069892
1607.75	0.98285	0.76814	0.60074	0.7421	0.29137	0.34017	0.29308	0.33358	0.42126	0.41916	0.37933	0.88219	0.69855	0.62135	0.56705	0.95126	0.55278	0.71601	0.37174	0.5842	0.046621	0.09603	0.081399	0.040991	0.021826	0.066008	0.13017	0.12852	0.18204	0.034114	0.045423	0.12404	0.11701	0.1143	0.15357	0.14783	0.058679	0.053854	0.086577	0.0043598	0.0029825	0.0015246	0.006686	0.0033693	0.0019173	0.016968	0.012967	0.021878	0.0077069
1607.74	0.97193	0.75685	0.60049	0.75225	0.31224	0.36351	0.31244	0.35497	0.44688	0.44121	0.39726	0.90799	0.70002	0.6223	0.56973	0.95585	0.55404	0.71441	0.36619	0.59206	0.046267	0.095172	0.080725	0.040466	0.022164	0.067269	0.12942	0.12808	0.18259	0.035164	0.047552	0.1213	0.11523	0.11268	0.1544	0.14771	0.057484	0.053468	0.087288	0.0044634	0.0030548	0.0015147	0.008368	0.0042659	0.0021674	0.019854	0.015399	0.025772	0.0092647
1677.78	0.74062	0.5423	0.58671	0.76251	0.31262	0.37571	0.31753	0.34828	0.46366	0.44739	0.38495	0.90289	0.70758	0.62737	0.58322	0.95801	0.57905	0.77405	0.37942	0.57701	0.045879	0.089479	0.093305	0.039937	0.03382	0.085784	0.13517	0.13262	0.18624	0.062384	0.08182	0.10811	0.10431	0.10475	0.14863	0.1287	0.05482	0.048394	0.084683	0.0070166	0.0045761	0.0019868	0.0097807	0.0049807	0.0025065	0.021428	0.017602	0.028851	0.01025
1677.77	0.70004	0.50757	0.5545	0.76227	0.31438	0.37701	0.32095	0.34857	0.47073	0.45267	0.38368	0.90543	0.70824	0.6267	0.58183	0.95726	0.57958	0.78477	0.37609	0.57932	0.04506	0.085935	0.096363	0.039892	0.034858	0.085032	0.13289	0.13121	0.18398	0.064263	0.084885	0.10304	0.10031	0.09929	0.14371	0.12387	0.05246	0.046283	0.094439	0.006923	0.0045384	0.00193	0.0099232	0.0050481	0.0027449	0.021638	0.017914	0.029523	0.010338
1678.78	0.84078	0.63135	0.55261	0.81888	0.31648	0.39853	0.30345	0.33847	0.46678	0.4488	0.38437	0.91038	0.67128	0.59351	0.5509	0.93415	0.58661	0.77432	0.36218	0.65062	0.042567	0.079112	0.084695	0.035988	0.024089	0.066971	0.1164	0.11871	0.17223	0.044573	0.059156	0.12761	0.12656	0.11693	0.17717	0.16101	0.062502	0.061833	0.13536	0.0052896	0.003268	0.0016192	0.0080389	0.0032369	0.0013402	0.014413	0.011468	0.021006	0.0062152
1133.51	0.75977	0.52798	0.76979	0.69767	0.28886	0.36028	0.30206	0.33301	0.46657	0.42655	0.23304	0.86963	0.73969	0.65764	0.66598	0.95605	0.9152	0.85327	0.52742	0.86832	0.041069	0.055013	0.087492	0.029069	0.037477	0.10807	0.10393	0.10446	0.18926	0.10141	0.11841	0.13002	0.13807	0.1319	0.21077	0.17998	0.073792	0.071147	0.1057	0.014991	0.0089661	0.0048102	0.0079173	0.0032927	0.002039	0.015425	0.014887	0.022705	0.0070429
1214.6	0.69042	0.4862	0.59937	0.67549	0.42895	0.45403	0.48144	0.51864	0.59617	0.58485	0.4688	0.92137	0.74832	0.67191	0.64094	0.99103	0.56284	0.77015	0.51029	0.61602	0.036285	0.056944	0.077611	0.025108	0.028239	0.071262	0.10088	0.098475	0.14926	0.076664	0.08295	0.1592	0.15736	0.15685	0.22065	0.19878	0.08962	0.078029	0.053949	0.0082735	0.0069969	0.00292	0.022099	0.013813	0.010092	0.057423	0.052887	0.065222	0.031374
1214.59	0.75716	0.54888	0.55726	0.80841	0.48096	0.50314	0.53532	0.57393	0.59986	0.6296	0.63939	0.82662	0.62641	0.55826	0.51027	0.83014	0.36448	0.54543	0.4245	0.57495	0.033775	0.068428	0.078155	0.020953	0.017687	0.04368	0.090461	0.087847	0.11735	0.04349	0.048756	0.2006	0.19462	0.18182	0.25646	0.24169	0.10775	0.099383	0.059032	0.0039708	0.0031641	0.0013014	0.021889	0.014021	0.010514	0.062377	0.05124	0.064105	0.032301
1655.79	0.86828	0.65478	0.5639	0.79765	0.42188	0.47114	0.43717	0.48439	0.55796	0.55949	0.59338	0.92618	0.6636	0.5945	0.53629	0.87678	0.36359	0.52757	0.36737	0.47713	0.03942	0.069126	0.077497	0.026972	0.01655	0.040923	0.10287	0.098458	0.12291	0.036613	0.041681	0.18059	0.16854	0.15715	0.221	0.21091	0.089807	0.083394	0.068738	0.0032121	0.0026323	0.0011757	0.016742	0.0088605	0.0038535	0.038309	0.031919	0.044235	0.018857
1608.74	0.84626	0.64312	0.50585	0.81049	0.43461	0.49268	0.44027	0.4884	0.56905	0.5699	0.55317	0.92812	0.66856	0.59212	0.54304	0.91637	0.46038	0.61384	0.35536	0.60416	0.039479	0.10037	0.07818	0.032597	0.020546	0.059821	0.12007	0.11672	0.16289	0.037623	0.050114	0.12407	0.11947	0.11757	0.16667	0.15478	0.061128	0.058076	0.089592	0.0044723	0.0031539	0.0013222	0.019641	0.01109	0.0053469	0.041715	0.031557	0.051237	0.021175
1773.81	0.78165	0.59096	0.51825	0.79084	0.39747	0.40809	0.4396	0.47074	0.51197	0.53473	0.52108	0.94124	0.60382	0.53086	0.48884	0.83367	0.43214	0.6488	0.32419	0.51875	0.049399	0.089352	0.08427	0.040068	0.031026	0.07403	0.14169	0.13689	0.17909	0.046723	0.065961	0.12084	0.11803	0.11566	0.15905	0.15492	0.061284	0.054658	0.074183	0.0047907	0.0035458	0.0012809	0.016933	0.012558	0.0094612	0.053282	0.045419	0.057046	0.028087
1773.8	0.8112	0.61643	0.52904	0.78811	0.40068	0.41014	0.44209	0.4747	0.51436	0.53785	0.51271	0.9366	0.60253	0.52969	0.49074	0.83863	0.4485	0.66471	0.32798	0.54398	0.048654	0.088722	0.082123	0.039738	0.029757	0.074189	0.14107	0.13587	0.18178	0.045054	0.063453	0.12126	0.11935	0.11651	0.16158	0.15889	0.061153	0.055717	0.075382	0.0048563	0.0035516	0.0013183	0.016892	0.012492	0.0094742	0.053261	0.045174	0.057044	0.027972
1602.74	0.87209	0.66645	0.55487	0.75472	0.3861	0.4042	0.41434	0.45227	0.52056	0.52596	0.50286	0.97525	0.66815	0.59152	0.53601	0.89935	0.44826	0.63666	0.33105	0.50897	0.046547	0.083619	0.085234	0.039479	0.024396	0.062687	0.13206	0.12671	0.16782	0.03759	0.052164	0.11582	0.11005	0.10564	0.14836	0.14561	0.055794	0.050057	0.072949	0.0036405	0.0028056	0.0011362	0.015583	0.010309	0.0064201	0.043938	0.036919	0.050467	0.022752
1602.74	0.86269	0.65763	0.55462	0.75302	0.38815	0.40689	0.41593	0.45354	0.52407	0.5286	0.50702	0.9739	0.67156	0.5947	0.53866	0.90131	0.44408	0.63206	0.33033	0.50055	0.046296	0.083848	0.085531	0.039589	0.024738	0.062817	0.13263	0.12732	0.16758	0.038583	0.052998	0.11452	0.10837	0.10441	0.1464	0.14299	0.055191	0.049165	0.07135	0.0036955	0.0028457	0.0011476	0.015948	0.010547	0.0064479	0.044542	0.037414	0.051334	0.023144
1849.86	0.73368	0.56721	0.34802	0.75942	0.38673	0.41013	0.41938	0.45284	0.50928	0.52764	0.57968	0.9607	0.63864	0.56759	0.50204	0.84869	0.3306	0.52198	0.33023	0.40239	0.04708	0.083757	0.082408	0.038657	0.023962	0.050286	0.1362	0.12768	0.14934	0.03761	0.047983	0.13895	0.12904	0.12496	0.15937	0.15799	0.069755	0.058992	0.096737	0.0032786	0.0031616	0.00113	0.014777	0.0097321	0.0076938	0.043292	0.035994	0.047529	0.021991
1477.75	0.86972	0.67386	0.49887	0.77631	0.47245	0.45508	0.53977	0.5846	0.55724	0.60892	0.70932	0.83431	0.6038	0.53809	0.47885	0.79114	0.27241	0.43447	0.35149	0.4264	0.046366	0.098244	0.077594	0.032106	0.020046	0.045165	0.12086	0.11685	0.13641	0.03254	0.039746	0.17867	0.16581	0.16296	0.20217	0.20802	0.091224	0.079256	0.045946	0.0031322	0.0029335	0.0010985	0.024241	0.019968	0.016624	0.084493	0.068941	0.079612	0.047157
1477.74	0.86878	0.6733	0.49831	0.7724	0.47038	0.45332	0.5377	0.58289	0.55534	0.60666	0.70762	0.83736	0.60701	0.54126	0.48199	0.7946	0.2728	0.43419	0.35414	0.42428	0.046551	0.099223	0.077556	0.032232	0.020218	0.045515	0.12136	0.11731	0.13687	0.032964	0.040065	0.17864	0.16558	0.16346	0.20164	0.20725	0.091281	0.079074	0.045058	0.0032007	0.0030131	0.001129	0.024159	0.019926	0.016602	0.084275	0.068718	0.079391	0.047113
1751.83	0.83642	0.63688	0.51315	0.7535	0.4117	0.41416	0.45891	0.4944	0.52347	0.55609	0.65087	0.91808	0.64068	0.57323	0.50846	0.82096	0.26418	0.43818	0.33914	0.37694	0.044442	0.084966	0.090417	0.033728	0.019601	0.039186	0.12	0.1131	0.12463	0.035841	0.039469	0.16457	0.15119	0.14268	0.1861	0.18776	0.07882	0.070837	0.048953	0.0029112	0.0026459	0.0010993	0.016171	0.011501	0.0084772	0.053767	0.043451	0.054508	0.027926
1670.81	0.62481	0.49506	0.2813	0.75731	0.32495	0.37966	0.34496	0.38308	0.42139	0.44739	0.55792	0.94922	0.65123	0.5868	0.51896	0.86143	0.32657	0.48417	0.41013	0.34726	0.055754	0.12125	0.070953	0.043042	0.035011	0.072356	0.16445	0.15826	0.17891	0.057324	0.066851	0.18709	0.1675	0.18887	0.1931	0.17652	0.10519	0.0786	0.077977	0.0069363	0.0071526	0.0024416	0.011291	0.0071519	0.0056941	0.031961	0.02562	0.033495	0.016375
1742.73	0.86359	0.67473	0.48833	0.89994	0.53289	0.5685	0.53675	0.58731	0.64136	0.65121	0.75154	0.82454	0.58767	0.51529	0.45741	0.80085	0.30412	0.45628	0.22244	0.40725	0.05368	0.11853	0.08208	0.045709	0.026507	0.060527	0.154	0.15092	0.17261	0.033867	0.052536	0.10732	0.097592	0.096283	0.13514	0.13221	0.051259	0.045957	0.084862	0.0032244	0.0023051	0.00077801	0.040027	0.027966	0.009806	0.083116	0.067793	0.095294	0.04719
1115.54	0.84545	0.65633	0.51649	0.8097	0.47725	0.53534	0.47187	0.52801	0.63366	0.60943	0.65235	0.92367	0.75955	0.68518	0.59251	0.96967	0.3958	0.4913	0.35575	0.43207	0.050296	0.088886	0.081831	0.041017	0.023643	0.061025	0.13289	0.13054	0.16298	0.037191	0.052366	0.15845	0.14241	0.14346	0.1902	0.17437	0.081414	0.068848	0.074006	0.0035236	0.003434	0.0013342	0.033922	0.019332	0.0060352	0.060015	0.052031	0.07339	0.03416
1690.77	0.99131	0.81859	0.43174	0.86614	0.64001	0.64441	0.66864	0.74236	0.69011	0.74809	0.90607	0.69674	0.57753	0.5094	0.45747	0.79195	0.2474	0.35115	0.27773	0.49806	0.045105	0.17873	0.067446	0.036463	0.01621	0.046417	0.1391	0.13576	0.16235	0.021863	0.029928	0.13217	0.12003	0.12627	0.15421	0.16135	0.063999	0.059674	0.062224	0.0033742	0.002646	0.00099105	0.0553	0.04498	0.024443	0.13359	0.094458	0.13585	0.079874
1585.77	0.98819	0.79675	0.62458	0.75554	0.29196	0.32109	0.31257	0.35596	0.387	0.41212	0.53026	0.92189	0.63043	0.56483	0.49581	0.81211	0.29012	0.45368	0.32769	0.34058	0.051297	0.10063	0.083477	0.035885	0.017541	0.038322	0.1221	0.1188	0.12788	0.028515	0.031782	0.17825	0.15405	0.14934	0.17817	0.18002	0.084002	0.069867	0.045033	0.0025448	0.0019931	0.0010098	0.0060102	0.0035777	0.0021045	0.021125	0.016232	0.021987	0.009679
1267.67	0.80858	0.59437	0.6246	0.65765	0.31866	0.33735	0.37194	0.41142	0.44503	0.45654	0.46814	0.96639	0.7032	0.63468	0.5833	0.90027	0.39915	0.60759	0.47033	0.422	0.043073	0.065971	0.081271	0.025534	0.022127	0.047709	0.10188	0.09617	0.11906	0.055039	0.054985	0.19674	0.17805	0.17645	0.21721	0.20614	0.10616	0.083801	0.037507	0.0049081	0.0044418	0.0020363	0.0087766	0.0054979	0.0049188	0.031923	0.028483	0.032667	0.015844
1562.79	0.94878	0.72995	0.68319	0.7326	0.34039	0.33428	0.38911	0.4233	0.43909	0.47561	0.56727	0.9991	0.62443	0.55864	0.49597	0.79382	0.28292	0.47138	0.33012	0.33721	0.051488	0.086647	0.091144	0.038043	0.022249	0.044339	0.12857	0.12369	0.13359	0.037056	0.040457	0.17141	0.15182	0.14493	0.18081	0.18565	0.082142	0.068905	0.032255	0.0030345	0.0024488	0.0011481	0.010013	0.007653	0.0058643	0.041705	0.034864	0.040106	0.021155
1562.78	0.95188	0.7335	0.68273	0.73539	0.33857	0.33218	0.38686	0.42089	0.43578	0.47295	0.56873	0.999	0.61971	0.55395	0.49115	0.7881	0.27912	0.46797	0.32336	0.33121	0.052151	0.088105	0.091329	0.038722	0.022488	0.044467	0.1302	0.12543	0.13446	0.036668	0.040338	0.16908	0.14926	0.14257	0.1773	0.18252	0.080775	0.067432	0.032362	0.002985	0.0023878	0.0011156	0.009894	0.0076242	0.0058149	0.041528	0.034664	0.039877	0.021055
1546.79	0.965	0.73737	0.68688	0.70268	0.37321	0.35101	0.43975	0.47413	0.46675	0.5192	0.62262	0.9457	0.63962	0.57436	0.51185	0.79496	0.24945	0.4263	0.37031	0.3664	0.044649	0.09272	0.095947	0.032724	0.017867	0.034916	0.11265	0.10847	0.11661	0.034502	0.032631	0.18576	0.16579	0.15579	0.19359	0.20228	0.088657	0.077234	0.026121	0.0030173	0.002504	0.0013029	0.01145	0.0093616	0.0094732	0.052361	0.040749	0.048054	0.027063
1855.84	0.91118	0.874	0.65331	0.6941	0.33577	0.30825	0.39138	0.43331	0.41529	0.46705	0.54555	0.98266	0.64769	0.57255	0.50222	0.83043	0.32832	0.48843	0.31136	0.41397	0.05594	0.15661	0.095777	0.05038	0.02267	0.055026	0.14746	0.14805	0.17401	0.024084	0.032468	0.10927	0.094345	0.096456	0.10801	0.11841	0.049599	0.039217	0.034012	0.002866	0.0020858	0.0010212	0.010697	0.010444	0.011651	0.052031	0.037124	0.049779	0.028279
1776.87	0.94204	0.75693	0.52216	0.7459	0.36261	0.34554	0.41364	0.45422	0.4437	0.48902	0.62959	0.97477	0.60599	0.54189	0.46701	0.77753	0.25072	0.41371	0.30006	0.28202	0.062732	0.10391	0.079502	0.048258	0.026014	0.051906	0.15599	0.15229	0.15905	0.03101	0.039686	0.17066	0.1485	0.15056	0.1677	0.17919	0.08417	0.065472	0.039751	0.0027094	0.0027105	0.0010242	0.014088	0.012268	0.0095833	0.057927	0.049885	0.05348	0.031699
1223.61	0.9674	0.83709	0.59688	0.69829	0.32486	0.31967	0.37662	0.43198	0.38453	0.43616	0.57605	0.99134	0.60112	0.53968	0.48108	0.78572	0.2841	0.44212	0.3607	0.29816	0.060828	0.13013	0.062041	0.040394	0.024327	0.055865	0.15062	0.14866	0.16226	0.034791	0.038776	0.19428	0.16188	0.18012	0.17588	0.18444	0.10254	0.072012	0.024455	0.0041576	0.0037604	0.0015839	0.010244	0.0091538	0.0077846	0.047688	0.038895	0.041546	0.025725
1817.86	0.96344	0.83765	0.5642	0.80259	0.47909	0.41646	0.55906	0.59814	0.52979	0.61506	0.82176	0.82895	0.5745	0.50814	0.42361	0.71114	0.17866	0.30449	0.25907	0.33943	0.05755	0.15247	0.10306	0.049022	0.019635	0.039478	0.14681	0.14426	0.14606	0.018108	0.025471	0.1465	0.12777	0.12189	0.14335	0.16247	0.067329	0.057022	0.035568	0.0016759	0.0014622	0.00061164	0.025761	0.026975	0.026719	0.11114	0.082613	0.09788	0.064931
1816.85	0.90958	0.89055	0.60828	0.73491	0.46158	0.41114	0.53042	0.58441	0.52356	0.59156	0.779	0.868	0.64717	0.57981	0.49153	0.79928	0.21074	0.31837	0.30596	0.32257	0.058436	0.15781	0.089747	0.048929	0.019806	0.045087	0.15232	0.14827	0.15635	0.021002	0.026931	0.15395	0.12999	0.13495	0.14585	0.16117	0.072344	0.057638	0.023222	0.0022848	0.0022071	0.00094992	0.026621	0.026621	0.02195	0.106	0.080002	0.095381	0.06356
1775.87	0.93952	0.87962	0.56635	0.72733	0.42324	0.37039	0.49408	0.54657	0.47534	0.54375	0.74284	0.90481	0.61309	0.54806	0.45951	0.76377	0.21339	0.33465	0.28241	0.24615	0.070986	0.15519	0.078124	0.05873	0.027379	0.057905	0.1824	0.17937	0.18209	0.024654	0.03391	0.15626	0.12636	0.13881	0.13479	0.15098	0.078453	0.053543	0.023652	0.002573	0.0026528	0.00099156	0.024457	0.026654	0.022486	0.10661	0.087222	0.092516	0.065169
2115.11	0.54012	0.35941	0.54849	0.76347	0.56655	0.55506	0.6573	0.66749	0.71936	0.75054	0.70614	0.76459	0.73319	0.65437	0.58609	0.90005	0.37135	0.54348	0.48745	0.63649	0.029024	0.078879	0.12125	0.023725	0.025187	0.053095	0.091581	0.08835	0.12079	0.063776	0.070396	0.15401	0.1525	0.14104	0.21276	0.18571	0.085431	0.077098	0.049345	0.0054811	0.004409	0.0017864	0.039573	0.029907	0.031985	0.11368	0.08919	0.11846	0.065844
2115.11	0.5421	0.36127	0.54779	0.76308	0.56561	0.55393	0.65625	0.66666	0.71804	0.74937	0.70578	0.76577	0.73353	0.65479	0.58647	0.90068	0.37108	0.54267	0.48753	0.63636	0.029177	0.079263	0.12126	0.023857	0.0252	0.053197	0.091861	0.088624	0.12114	0.063542	0.070228	0.1542	0.1528	0.14142	0.213	0.18615	0.085419	0.077246	0.049229	0.0054838	0.0044256	0.0017928	0.039474	0.029864	0.031941	0.11354	0.089055	0.11823	0.065786
2116.11	0.64121	0.44388	0.56878	0.78547	0.62129	0.59392	0.719	0.7434	0.74933	0.79033	0.80683	0.70801	0.7101	0.63504	0.5646	0.87166	0.30984	0.45646	0.45949	0.60139	0.031849	0.088129	0.11309	0.022927	0.020997	0.045503	0.088833	0.086276	0.11293	0.049716	0.056905	0.17279	0.16932	0.15769	0.23036	0.21102	0.093731	0.086702	0.040231	0.0043016	0.0037425	0.0014754	0.051083	0.040796	0.037879	0.14472	0.11442	0.14427	0.087097
1493.74	0.79612	0.59158	0.55619	0.7745	0.71188	0.61379	0.83224	0.85248	0.81617	0.88587	0.94588	0.63358	0.7225	0.64953	0.54871	0.8517	0.23695	0.3453	0.41966	0.5468	0.03686	0.095422	0.12335	0.032503	0.01754	0.038043	0.10281	0.09888	0.12095	0.028746	0.034849	0.18368	0.1771	0.15767	0.22578	0.23076	0.094407	0.09016	0.037998	0.0024554	0.0026946	0.0011304	0.074098	0.069543	0.073443	0.22995	0.18313	0.21547	0.1482
2038.96	0.8418	0.97907	0.51283	0.51799	0.21229	0.17072	0.26265	0.30763	0.28004	0.30975	0.41091	0.75154	0.73041	0.66176	0.56241	0.9135	0.3583	0.52033	0.30263	0.14256	0.12865	0.16656	0.076215	0.12315	0.058771	0.11641	0.29527	0.28845	0.29722	0.036294	0.054595	0.11858	0.087993	0.1145	0.078702	0.098374	0.06131	0.030952	0.025444	0.0050324	0.006851	0.0026392	0.0087325	0.011991	0.013647	0.055378	0.054824	0.047934	0.03555
1412.67	0.87221	0.97516	0.59926	0.52587	0.24386	0.19776	0.29993	0.34566	0.32149	0.34655	0.37824	0.81032	0.70975	0.64051	0.5683	0.92153	0.46106	0.65424	0.32232	0.18984	0.11987	0.13312	0.065411	0.11246	0.066533	0.14182	0.28862	0.28418	0.31946	0.051025	0.073546	0.11958	0.093008	0.12052	0.09254	0.11114	0.06565	0.034501	0.024814	0.0074576	0.0088763	0.0033769	0.0122	0.015968	0.015842	0.068563	0.072712	0.060858	0.04453
1906.87	0.89548	0.98958	0.44827	0.61796	0.23451	0.21076	0.26986	0.32272	0.28847	0.31658	0.45877	0.78902	0.64581	0.5849	0.49769	0.84593	0.34644	0.50136	0.27353	0.12396	0.14668	0.16477	0.057117	0.12525	0.070667	0.14006	0.32306	0.32236	0.32635	0.043258	0.070062	0.15588	0.11803	0.15795	0.10954	0.12947	0.0877	0.04504	0.034837	0.0064051	0.0086731	0.0028381	0.012228	0.014831	0.010582	0.058385	0.062694	0.050365	0.037859
2106	0.9587	0.88941	0.52518	0.73812	0.26389	0.2442	0.30178	0.34046	0.31649	0.36346	0.51482	0.88296	0.55066	0.49019	0.41116	0.72572	0.28508	0.46044	0.23825	0.17928	0.099823	0.13166	0.066399	0.085257	0.045817	0.091721	0.24738	0.24458	0.24583	0.032456	0.050672	0.1563	0.12429	0.14192	0.12584	0.14219	0.081405	0.049455	0.039464	0.003381	0.0033833	0.0011508	0.0085768	0.0093529	0.0074175	0.045935	0.043881	0.039359	0.025779
1797.84	0.93066	0.94071	0.4294	0.68245	0.27861	0.25538	0.32137	0.37615	0.33003	0.36893	0.53973	0.87993	0.61085	0.55033	0.46101	0.80027	0.29555	0.43919	0.27202	0.16485	0.11749	0.15411	0.061425	0.093295	0.04884	0.10223	0.26722	0.25845	0.26263	0.031497	0.052953	0.16584	0.1302	0.16054	0.1266	0.14567	0.090497	0.051983	0.039677	0.0039859	0.005266	0.0016555	0.013217	0.014767	0.01126	0.061374	0.060337	0.052587	0.037691
1799.85	0.99213	0.86466	0.3774	0.64787	0.32558	0.27135	0.39611	0.4448	0.3792	0.42966	0.53902	0.95392	0.60738	0.54141	0.46638	0.8079	0.34315	0.52278	0.28366	0.21702	0.1141	0.15587	0.063701	0.098905	0.059515	0.11996	0.2653	0.2689	0.29194	0.038368	0.065176	0.1342	0.11069	0.13656	0.10937	0.1314	0.07606	0.043733	0.050221	0.0054498	0.0069466	0.0021181	0.020478	0.026394	0.029013	0.10025	0.098314	0.086015	0.065352
1475.68	0.91386	0.7837	0.43922	0.5816	0.28901	0.23445	0.36089	0.39699	0.36797	0.40208	0.47394	0.89047	0.66817	0.60331	0.52182	0.85517	0.36452	0.57061	0.31618	0.16381	0.11924	0.1108	0.071363	0.10692	0.072531	0.13061	0.2834	0.27559	0.29006	0.057678	0.083936	0.14734	0.11961	0.14559	0.1194	0.13869	0.085144	0.046911	0.036986	0.0067716	0.009382	0.0030145	0.017624	0.022454	0.024446	0.091291	0.099763	0.078663	0.059744
1719.82	0.99667	0.88084	0.33504	0.60359	0.26007	0.22298	0.31055	0.35321	0.33153	0.36187	0.44068	0.8466	0.63622	0.57194	0.49253	0.84788	0.37827	0.58091	0.28876	0.17549	0.12388	0.11681	0.059991	0.11032	0.062386	0.11943	0.28034	0.28011	0.29887	0.041101	0.065815	0.14665	0.12058	0.14467	0.11553	0.14152	0.08228	0.047131	0.068244	0.0054196	0.0078717	0.0025232	0.012637	0.014991	0.016149	0.063377	0.069425	0.056105	0.0397
1965.92	0.8717	0.98782	0.44163	0.68799	0.33797	0.28357	0.40385	0.45712	0.38227	0.44338	0.57525	0.98481	0.5871	0.5247	0.44157	0.7784	0.31035	0.46025	0.2813	0.24801	0.10004	0.14701	0.062993	0.084489	0.038667	0.090025	0.24006	0.2336	0.25567	0.023204	0.04024	0.15972	0.13203	0.15166	0.13134	0.15969	0.085358	0.054371	0.046076	0.003218	0.0040585	0.0013654	0.017008	0.020767	0.022375	0.087975	0.081213	0.073234	0.054217
1923.89	0.88868	0.97514	0.47269	0.69857	0.35351	0.3084	0.41235	0.47435	0.38138	0.44445	0.65538	0.99426	0.55781	0.50105	0.42938	0.7374	0.24232	0.38581	0.25801	0.16199	0.11006	0.17245	0.054922	0.087421	0.046632	0.096013	0.26732	0.26132	0.2588	0.033512	0.049225	0.17334	0.13496	0.16847	0.13209	0.15624	0.095518	0.055979	0.027675	0.0047753	0.0056805	0.0018494	0.021611	0.026418	0.020329	0.10059	0.093895	0.082328	0.064015
1758.84	0.91357	0.94016	0.51793	0.70787	0.41176	0.34505	0.49558	0.558	0.4396	0.51292	0.67602	0.92248	0.59187	0.5322	0.45244	0.77177	0.29262	0.41714	0.31915	0.25189	0.099792	0.16751	0.060202	0.077311	0.044113	0.10405	0.24102	0.23571	0.2589	0.031779	0.051203	0.18888	0.15496	0.18839	0.15949	0.1822	0.10872	0.067316	0.025235	0.0048118	0.0058592	0.0018955	0.030692	0.038326	0.035826	0.13989	0.12838	0.11331	0.092335
2228	0.86414	0.96572	0.39366	0.65474	0.26034	0.21058	0.31016	0.35926	0.3022	0.34507	0.54992	0.84041	0.58705	0.5269	0.4246	0.74955	0.25482	0.41442	0.20135	0.086315	0.16594	0.16814	0.06582	0.14725	0.071103	0.12132	0.34272	0.34472	0.3183	0.030174	0.057094	0.14598	0.10651	0.13426	0.090629	0.11889	0.080781	0.038792	0.04803	0.0036599	0.0055366	0.0016825	0.01565	0.02187	0.018833	0.082796	0.089065	0.06825	0.054979
1811.86	0.92285	0.97236	0.35861	0.59085	0.29362	0.2329	0.35927	0.41093	0.34374	0.38933	0.5134	0.89865	0.61832	0.55809	0.47573	0.81223	0.33115	0.51427	0.27988	0.13222	0.14493	0.14002	0.053542	0.12767	0.071614	0.13255	0.31649	0.32198	0.32878	0.041747	0.066013	0.16553	0.12971	0.16456	0.11678	0.14998	0.097607	0.050793	0.049072	0.0062691	0.0096739	0.0030915	0.019937	0.027359	0.028914	0.10307	0.11287	0.084947	0.069714
1249.66	0.99474	0.87961	0.47496	0.48366	0.20146	0.15549	0.26939	0.30926	0.26487	0.29798	0.3786	0.74237	0.72685	0.66384	0.58097	0.90951	0.39099	0.59111	0.38477	0.13615	0.14477	0.14653	0.072012	0.1239	0.085075	0.14879	0.30239	0.30405	0.31555	0.065695	0.087964	0.16402	0.12879	0.17042	0.11513	0.13769	0.096756	0.048759	0.022746	0.0099251	0.014515	0.0053465	0.0096258	0.014441	0.021156	0.067207	0.074487	0.053671	0.045248
2094.92	0.85392	0.99826	0.66185	0.56618	0.15033	0.12845	0.18747	0.2202	0.20325	0.23205	0.27602	0.65846	0.63994	0.57486	0.50446	0.84524	0.49356	0.70758	0.31166	0.17883	0.13736	0.14877	0.06692	0.12446	0.078479	0.16416	0.31342	0.31517	0.34744	0.053005	0.080112	0.13653	0.10471	0.13631	0.097874	0.11437	0.076462	0.038127	0.026729	0.0081628	0.0082609	0.0033453	0.0034937	0.0050091	0.0064071	0.02926	0.032001	0.024033	0.017351
1596.76	0.91498	0.78592	0.43426	0.54646	0.15665	0.1404	0.19509	0.22182	0.2329	0.2484	0.27394	0.65979	0.68038	0.61226	0.53823	0.89241	0.49552	0.74421	0.33495	0.17434	0.13117	0.11041	0.071633	0.11776	0.084786	0.15209	0.28627	0.29152	0.31838	0.065781	0.096975	0.13459	0.10927	0.13511	0.10387	0.11838	0.077822	0.040353	0.05652	0.0084701	0.010393	0.0037462	0.0042087	0.0050862	0.0072943	0.027933	0.033548	0.025273	0.016564
2095.92	0.81241	0.95708	0.64158	0.59626	0.17307	0.1546	0.20499	0.24714	0.23175	0.25234	0.31679	0.68918	0.64996	0.58468	0.50741	0.86151	0.47089	0.65804	0.28511	0.16866	0.14202	0.1463	0.063453	0.12107	0.070814	0.15291	0.3044	0.30529	0.33304	0.044308	0.074069	0.13729	0.1049	0.13583	0.1005	0.11766	0.075399	0.038541	0.030246	0.0064252	0.0070221	0.0026561	0.0053919	0.0067462	0.0055741	0.033354	0.037306	0.028992	0.020283
2080.96	0.81884	0.94942	0.54066	0.68262	0.17372	0.15527	0.20163	0.24013	0.221	0.24847	0.38794	0.69964	0.56857	0.50644	0.42053	0.75233	0.33514	0.52941	0.19896	0.12129	0.15723	0.15692	0.07156	0.13249	0.067555	0.12479	0.31066	0.31629	0.30754	0.031418	0.061149	0.13275	0.10054	0.12185	0.091205	0.11319	0.068432	0.035979	0.046686	0.0036628	0.0041177	0.0014082	0.0049767	0.0063629	0.0048349	0.031177	0.034435	0.026557	0.018366
2089	0.77154	0.90693	0.54105	0.74484	0.26546	0.2183	0.3147	0.35993	0.29842	0.35785	0.60059	0.8727	0.55587	0.49625	0.38519	0.69187	0.20876	0.33586	0.19466	0.13184	0.1301	0.17446	0.082481	0.11235	0.042093	0.080689	0.27539	0.27052	0.24864	0.016056	0.032947	0.15767	0.11871	0.13298	0.10672	0.13498	0.077971	0.044876	0.035823	0.0016101	0.0020037	0.00069742	0.010213	0.013622	0.012362	0.063023	0.05828	0.049954	0.037947
2088.99	0.79194	0.9268	0.51455	0.74589	0.27572	0.22853	0.32503	0.37071	0.31059	0.37043	0.60579	0.88863	0.55854	0.49842	0.38824	0.6992	0.21432	0.34152	0.20043	0.14035	0.12531	0.16959	0.079286	0.10896	0.041299	0.080262	0.26894	0.26646	0.24865	0.016267	0.033042	0.15856	0.12073	0.13505	0.1097	0.13797	0.078978	0.04603	0.038904	0.0016518	0.0020807	0.00071091	0.011008	0.014335	0.01307	0.065248	0.060305	0.052325	0.03934
1922.92	0.76916	0.90539	0.52499	0.71399	0.23694	0.22326	0.26983	0.32665	0.25568	0.31589	0.56114	0.841	0.54942	0.49498	0.41243	0.7182	0.22695	0.34626	0.26168	0.15532	0.11291	0.21994	0.058513	0.088351	0.038015	0.083663	0.26335	0.25978	0.24884	0.023344	0.034253	0.19014	0.14328	0.17998	0.1299	0.15221	0.098598	0.057869	0.02401	0.0037435	0.0039658	0.0015369	0.0066292	0.0079568	0.0066122	0.040571	0.033419	0.031226	0.023076
2056.97	0.83359	0.99729	0.59735	0.77296	0.25975	0.25562	0.28316	0.3284	0.30587	0.3541	0.55572	0.88074	0.53368	0.47708	0.40395	0.70296	0.23062	0.38554	0.2277	0.18492	0.090777	0.14099	0.068235	0.071988	0.031039	0.063036	0.2141	0.21136	0.20188	0.024592	0.03397	0.17822	0.14296	0.15482	0.14566	0.16602	0.085227	0.059901	0.034897	0.0026499	0.0023828	0.00098609	0.0063805	0.0059517	0.0035077	0.031922	0.027682	0.027564	0.016507
1702.76	0.80725	0.66258	0.35366	0.71063	0.2453	0.26846	0.26528	0.29842	0.34341	0.35364	0.39711	0.83573	0.60699	0.5412	0.48293	0.83789	0.41695	0.64885	0.30803	0.27775	0.078955	0.083625	0.064619	0.063229	0.043983	0.087854	0.19761	0.19306	0.218	0.049862	0.069665	0.1507	0.1331	0.14333	0.1492	0.15427	0.081367	0.056788	0.10007	0.0052091	0.0054353	0.0018497	0.0064576	0.0045374	0.0034213	0.022966	0.023857	0.024354	0.011526
1701.76	0.81725	0.65603	0.43799	0.74624	0.25356	0.27686	0.27087	0.30126	0.35464	0.36232	0.41324	0.84655	0.58778	0.51988	0.46841	0.81202	0.3964	0.64099	0.26134	0.27446	0.079028	0.088959	0.07425	0.064653	0.046453	0.087959	0.19513	0.19389	0.21335	0.052489	0.075377	0.12486	0.11103	0.11682	0.13099	0.13406	0.063557	0.046513	0.086433	0.0049894	0.004396	0.0015034	0.0070986	0.0050547	0.0029304	0.024062	0.024449	0.026401	0.012092
1246.6	0.97141	0.79855	0.55435	0.66757	0.21032	0.22663	0.23044	0.2692	0.30256	0.30948	0.32261	0.76612	0.65889	0.58919	0.5284	0.89737	0.52449	0.72381	0.34269	0.31608	0.084399	0.10034	0.063993	0.066964	0.045928	0.10893	0.20018	0.20123	0.24583	0.048359	0.071258	0.14299	0.12251	0.14001	0.13832	0.14127	0.077143	0.050409	0.05785	0.0059296	0.0054922	0.0021207	0.0050197	0.0038028	0.0026562	0.020202	0.020812	0.021142	0.010497
1766.75	0.9833	0.82828	0.52582	0.73413	0.19298	0.23824	0.18921	0.22864	0.27789	0.27806	0.29987	0.70833	0.64583	0.57745	0.5176	0.90829	0.58227	0.74553	0.31788	0.34256	0.094656	0.13335	0.064581	0.080779	0.052669	0.13892	0.24739	0.23737	0.29418	0.049787	0.080584	0.13203	0.11172	0.13567	0.12963	0.12494	0.07134	0.047117	0.077493	0.0077295	0.0064227	0.0024828	0.0043848	0.0027631	0.0011856	0.012804	0.012364	0.014938	0.0063439
1053.54	0.9428	0.75293	0.59546	0.69493	0.24094	0.2366	0.28264	0.30921	0.34117	0.36284	0.33663	0.84264	0.63204	0.56353	0.50335	0.8535	0.51958	0.74946	0.36977	0.43415	0.069388	0.071006	0.082129	0.055114	0.035883	0.086149	0.1664	0.15967	0.20646	0.041137	0.059753	0.16323	0.15208	0.14922	0.17807	0.18638	0.08582	0.067113	0.070162	0.0043551	0.0039304	0.0016771	0.0049566	0.0039014	0.0048244	0.024886	0.024872	0.024305	0.012243
1910.9	0.98839	0.85959	0.5474	0.63786	0.19159	0.18443	0.2207	0.25434	0.26117	0.28415	0.31426	0.73793	0.62151	0.55409	0.49486	0.85135	0.49753	0.71531	0.30031	0.24399	0.10893	0.12836	0.064188	0.098534	0.066	0.14447	0.2704	0.27163	0.31348	0.053048	0.081311	0.12507	0.10331	0.12754	0.10846	0.1189	0.06799	0.039792	0.045995	0.0074741	0.0070735	0.002591	0.0050094	0.0053875	0.005072	0.028126	0.029393	0.026201	0.015768
1718.81	0.99499	0.8541	0.49647	0.6001	0.18491	0.17342	0.21546	0.25125	0.26338	0.27646	0.33552	0.70287	0.68878	0.61842	0.53158	0.89647	0.45057	0.64339	0.29612	0.17555	0.12385	0.13112	0.07055	0.11107	0.070491	0.13882	0.27412	0.28144	0.3055	0.049377	0.080742	0.12255	0.096591	0.12172	0.095369	0.10616	0.066833	0.035028	0.044248	0.0059648	0.0069288	0.0023911	0.0060884	0.006693	0.0058516	0.03183	0.035054	0.030219	0.019124
1597.76	0.96501	0.8903	0.45374	0.59913	0.1688	0.16632	0.19004	0.2233	0.24751	0.26259	0.32715	0.67492	0.70022	0.62949	0.53704	0.90786	0.42457	0.60513	0.30388	0.19959	0.10707	0.13433	0.074414	0.10157	0.052087	0.10726	0.24977	0.25317	0.27487	0.037034	0.05711	0.12253	0.097642	0.11689	0.094764	0.10682	0.061894	0.03579	0.054733	0.0045619	0.0052146	0.0020317	0.0035672	0.0034526	0.0034967	0.019427	0.019271	0.019221	0.010624
1713.79	0.98057	0.89173	0.33016	0.60874	0.21957	0.21529	0.24712	0.29346	0.29073	0.31375	0.39832	0.77905	0.65385	0.58661	0.51168	0.88121	0.39563	0.57828	0.30768	0.20955	0.10484	0.1428	0.056489	0.091628	0.048761	0.10243	0.24496	0.25048	0.27412	0.036534	0.054791	0.13533	0.10968	0.13543	0.10543	0.12279	0.072691	0.042422	0.070972	0.0053743	0.0066997	0.0023677	0.0068687	0.0068104	0.0067584	0.032096	0.031455	0.030647	0.01843
1164.59	0.94734	0.90941	0.47241	0.53768	0.19764	0.19168	0.22313	0.26938	0.29527	0.2911	0.32086	0.70446	0.77209	0.70183	0.61924	0.9942	0.50692	0.67982	0.35126	0.19662	0.1179	0.11372	0.063208	0.10181	0.059858	0.12847	0.25516	0.25595	0.29216	0.04975	0.074535	0.13264	0.10696	0.13504	0.10875	0.1219	0.07158	0.040581	0.046385	0.0067442	0.009067	0.0033567	0.0076551	0.0071766	0.0050527	0.03161	0.036111	0.032239	0.019365
1769.81	0.9122	0.7555	0.44734	0.72663	0.27167	0.2766	0.29263	0.32992	0.36824	0.37961	0.47467	0.8545	0.63475	0.56345	0.48236	0.83789	0.35	0.5366	0.24012	0.22317	0.089842	0.11614	0.078586	0.079949	0.046154	0.089708	0.21684	0.21798	0.23067	0.038035	0.062627	0.11149	0.092906	0.10271	0.10375	0.1105	0.055161	0.036293	0.066779	0.0034999	0.0035101	0.0011437	0.010356	0.0087272	0.0049822	0.036571	0.035512	0.038613	0.020367
1769.8	0.91577	0.76478	0.42624	0.72932	0.24329	0.25188	0.26182	0.29696	0.33392	0.34664	0.43609	0.813	0.62375	0.55292	0.47099	0.83048	0.36901	0.56046	0.24139	0.22745	0.093555	0.11868	0.077655	0.083085	0.047557	0.093897	0.2231	0.22441	0.23955	0.03654	0.062537	0.11315	0.094241	0.10455	0.1028	0.10984	0.056616	0.036482	0.076361	0.0034869	0.0034812	0.0011381	0.0077333	0.0064688	0.0040845	0.028987	0.02831	0.030551	0.015687
1712.77	0.89519	0.94735	0.51451	0.70392	0.26101	0.25488	0.29091	0.34065	0.32236	0.35494	0.41269	0.86498	0.58082	0.51403	0.45543	0.81639	0.45012	0.63133	0.2761	0.30302	0.093689	0.1437	0.056173	0.078887	0.043974	0.11289	0.23726	0.23541	0.27967	0.032804	0.055712	0.12644	0.10474	0.1256	0.11274	0.1263	0.067387	0.042121	0.055892	0.0049085	0.0044494	0.0015848	0.008647	0.0086576	0.0068364	0.03964	0.036927	0.037198	0.02219
2214.97	0.83033	0.69394	0.36265	0.60897	0.27189	0.27246	0.302	0.34378	0.37126	0.38458	0.48838	0.84288	0.72897	0.65898	0.57273	0.92932	0.33581	0.49889	0.32935	0.1857	0.087916	0.13403	0.071794	0.081604	0.051637	0.097012	0.23256	0.22991	0.2404	0.053488	0.069494	0.12586	0.10118	0.12621	0.10629	0.11039	0.066515	0.039587	0.043979	0.0061458	0.00758	0.0025462	0.012346	0.011159	0.0081992	0.045614	0.043019	0.046288	0.027246
1819.86	0.92229	0.78837	0.38046	0.66312	0.26597	0.25716	0.30531	0.35171	0.33225	0.36474	0.47725	0.86115	0.63016	0.56428	0.49171	0.84191	0.35475	0.52764	0.30631	0.21967	0.099815	0.15279	0.062964	0.083262	0.053451	0.11055	0.24458	0.24426	0.26461	0.044217	0.067434	0.13889	0.11415	0.14284	0.11708	0.12734	0.076321	0.045517	0.04866	0.0059461	0.006838	0.0021718	0.011113	0.011567	0.010184	0.049465	0.046818	0.045362	0.029455
1499.73	0.91893	0.75855	0.47459	0.72483	0.33134	0.32115	0.37192	0.41641	0.42138	0.44237	0.47892	0.95532	0.61639	0.54614	0.48232	0.84465	0.43654	0.62594	0.28698	0.32159	0.08337	0.10999	0.066297	0.069324	0.046489	0.10842	0.21309	0.20873	0.25006	0.041855	0.070778	0.12292	0.10712	0.12157	0.12596	0.13305	0.066689	0.044524	0.062241	0.004773	0.0047126	0.0014678	0.016612	0.015384	0.010842	0.060635	0.059424	0.060043	0.035526
1266.59	0.95983	0.86673	0.51059	0.64474	0.3192	0.29433	0.36151	0.40693	0.41408	0.44091	0.45992	0.94499	0.65979	0.58951	0.52228	0.88366	0.42556	0.608	0.32124	0.31021	0.073525	0.097715	0.059298	0.066997	0.03594	0.086871	0.19462	0.19712	0.23767	0.035261	0.049257	0.13571	0.11664	0.12909	0.13071	0.14708	0.070031	0.04817	0.049638	0.0042529	0.0044838	0.001697	0.013283	0.0125	0.010422	0.056064	0.053837	0.054466	0.03234
1782.82	0.91356	0.75242	0.42174	0.74725	0.34787	0.34848	0.37865	0.42515	0.43613	0.46139	0.59586	0.9812	0.61228	0.54582	0.47062	0.80829	0.28462	0.45109	0.26313	0.24073	0.075365	0.11192	0.069752	0.060893	0.034164	0.068104	0.18741	0.18545	0.19379	0.034236	0.050003	0.1424	0.12073	0.13065	0.13595	0.14516	0.07177	0.050974	0.058379	0.0032027	0.0034118	0.0011117	0.016049	0.013382	0.0078002	0.054062	0.049681	0.053862	0.030492
2220.95	0.91731	0.79279	0.34669	0.73259	0.28412	0.28031	0.31457	0.35684	0.35292	0.38145	0.43627	0.8939	0.55803	0.49383	0.43551	0.79789	0.44035	0.64907	0.26434	0.26991	0.1035	0.11942	0.05481	0.089189	0.058367	0.13025	0.26544	0.26077	0.30116	0.043291	0.075671	0.13438	0.11548	0.13705	0.12497	0.13832	0.076498	0.047733	0.094126	0.0059393	0.0063535	0.0018795	0.012278	0.01199	0.0096374	0.048801	0.050425	0.046531	0.028128
1163.59	0.97637	0.83785	0.43504	0.7061	0.24524	0.251	0.26601	0.30838	0.32555	0.33929	0.38114	0.82037	0.60381	0.54024	0.48002	0.84856	0.47324	0.67504	0.28953	0.26166	0.10631	0.10267	0.057049	0.087441	0.05617	0.12736	0.25371	0.24844	0.28868	0.046325	0.076179	0.15254	0.13216	0.15382	0.14549	0.15804	0.08392	0.055488	0.076364	0.0061374	0.0067284	0.0022075	0.0089047	0.0077237	0.004853	0.033832	0.037305	0.033277	0.018964
1444.66	0.95818	0.8083	0.44389	0.63566	0.28109	0.26567	0.31541	0.35436	0.38655	0.39534	0.34804	0.87124	0.65922	0.58762	0.53113	0.91897	0.58571	0.80137	0.32623	0.33276	0.091909	0.083612	0.055558	0.086362	0.057079	0.13629	0.23749	0.23992	0.30707	0.050806	0.079999	0.12569	0.11167	0.12778	0.12771	0.14198	0.070831	0.046018	0.084156	0.0069377	0.0075631	0.00262	0.012653	0.011771	0.0099799	0.049261	0.05472	0.050284	0.029004
2061.94	0.94145	0.9414	0.41571	0.70466	0.2328	0.23294	0.24366	0.29019	0.30659	0.31517	0.42901	0.76738	0.62704	0.56126	0.47133	0.84344	0.39291	0.55761	0.21734	0.14538	0.14257	0.14072	0.061059	0.12834	0.069744	0.13948	0.31269	0.31818	0.32903	0.03853	0.073671	0.12777	0.099105	0.12424	0.09874	0.11322	0.069001	0.037494	0.072633	0.0048251	0.0058854	0.0018186	0.011401	0.011082	0.0052014	0.040142	0.045023	0.040106	0.024657
1841.85	0.8842	0.95987	0.56954	0.68688	0.34258	0.3065	0.38228	0.43679	0.41981	0.4421	0.54145	0.95478	0.61877	0.55169	0.4758	0.82106	0.35516	0.52769	0.22386	0.18173	0.11029	0.12394	0.062913	0.097382	0.05225	0.11053	0.26589	0.26088	0.27635	0.036777	0.061667	0.12033	0.093625	0.1114	0.10102	0.11813	0.063587	0.036685	0.040455	0.0041459	0.0045166	0.0014924	0.022906	0.024499	0.013289	0.085815	0.088715	0.081441	0.054501
1940.88	0.92081	0.79197	0.29315	0.61458	0.35678	0.31113	0.41835	0.46631	0.44427	0.4787	0.53815	0.97906	0.68247	0.61072	0.52719	0.89673	0.37496	0.54497	0.32424	0.26087	0.090728	0.12624	0.061705	0.085367	0.04758	0.098866	0.22411	0.23222	0.26576	0.036294	0.056676	0.12795	0.10899	0.12849	0.11167	0.13167	0.071156	0.04379	0.073976	0.0048676	0.0068246	0.0021638	0.023179	0.025357	0.027788	0.093878	0.090731	0.088427	0.060253
1698.81	0.77897	0.66985	0.26315	0.58913	0.36047	0.31948	0.42755	0.4728	0.46211	0.47696	0.48448	0.97126	0.68672	0.61758	0.5553	0.9269	0.45859	0.67458	0.35003	0.24511	0.10724	0.10143	0.058334	0.094048	0.073273	0.14185	0.2623	0.25916	0.30261	0.067132	0.10115	0.13363	0.11692	0.14442	0.12573	0.14175	0.082595	0.048726	0.084108	0.00939	0.013691	0.0039764	0.030591	0.032989	0.032509	0.10973	0.12098	0.10496	0.073422
1167.57	0.97209	0.92746	0.24235	0.57738	0.3646	0.33805	0.41004	0.48171	0.46173	0.47501	0.52615	0.9563	0.77954	0.72046	0.61456	0.98219	0.43717	0.53209	0.45736	0.27054	0.10128	0.093527	0.046666	0.081472	0.03722	0.098951	0.23682	0.21903	0.26699	0.030564	0.046407	0.24098	0.20826	0.24604	0.21061	0.2412	0.14384	0.095414	0.083342	0.0051765	0.011103	0.0037027	0.026958	0.024154	0.021181	0.086984	0.09311	0.080784	0.056596
1426.72	0.93736	0.81362	0.39444	0.72486	0.36788	0.34899	0.41203	0.46736	0.43747	0.46237	0.48564	0.9994	0.57122	0.51054	0.46043	0.82388	0.49381	0.6891	0.30356	0.28733	0.11044	0.10091	0.045321	0.086711	0.065441	0.15576	0.27662	0.26606	0.32231	0.054821	0.093007	0.17003	0.14781	0.17943	0.16679	0.18248	0.10603	0.065948	0.078789	0.0083832	0.0099255	0.0028683	0.027254	0.027259	0.018329	0.092303	0.10298	0.085398	0.058494
1413.66	0.99081	0.84913	0.41791	0.67012	0.42986	0.38493	0.47885	0.53479	0.51886	0.54115	0.55639	0.93309	0.62808	0.56015	0.49998	0.86619	0.43735	0.62176	0.2802	0.26022	0.094128	0.099374	0.047749	0.08667	0.054253	0.12426	0.2519	0.25313	0.29961	0.046406	0.072094	0.13219	0.11129	0.13275	0.12637	0.1456	0.076684	0.047093	0.065136	0.0063154	0.0075449	0.0023297	0.037938	0.038985	0.025679	0.12385	0.13063	0.11981	0.081209
1674.81	0.99404	0.83291	0.54059	0.64726	0.36871	0.33907	0.41463	0.4694	0.47326	0.47992	0.4667	0.97633	0.68997	0.61924	0.5603	0.93508	0.51666	0.69112	0.32917	0.30851	0.095522	0.10027	0.057605	0.081998	0.057491	0.13733	0.23368	0.23527	0.29335	0.054683	0.085666	0.13309	0.11584	0.13875	0.13767	0.14947	0.075638	0.049238	0.047027	0.0075458	0.0085189	0.0028295	0.028607	0.027948	0.017053	0.093722	0.10045	0.092934	0.060919
1429.67	0.93868	0.91295	0.43828	0.58811	0.32792	0.30389	0.36531	0.42467	0.44312	0.43447	0.3881	0.91238	0.71282	0.64084	0.58848	0.98948	0.59111	0.78346	0.33084	0.31384	0.1034	0.08863	0.051636	0.08907	0.05457	0.13465	0.24061	0.23819	0.30568	0.048502	0.078228	0.12255	0.10785	0.12816	0.12408	0.14403	0.068875	0.045014	0.077603	0.007389	0.0094543	0.0032479	0.022833	0.021291	0.013731	0.072972	0.083145	0.075904	0.046721
1166.59	0.88848	0.78514	0.25384	0.72673	0.30953	0.33666	0.31973	0.37685	0.39813	0.39961	0.49058	0.89688	0.61966	0.56047	0.48751	0.86661	0.40864	0.5778	0.30087	0.21421	0.10979	0.095262	0.047174	0.082868	0.051526	0.11175	0.25696	0.24338	0.26887	0.04477	0.072621	0.1923	0.1629	0.19194	0.17385	0.18635	0.11416	0.072718	0.12269	0.0059318	0.0085922	0.0025208	0.017382	0.01304	0.0063655	0.045577	0.051907	0.046663	0.026724
1946.87	0.93438	0.83806	0.27241	0.64933	0.38431	0.32473	0.45214	0.5083	0.43835	0.48154	0.58848	0.9876	0.60091	0.53863	0.4702	0.81973	0.35467	0.539	0.27917	0.18206	0.13341	0.14196	0.050213	0.11612	0.076698	0.14639	0.30601	0.31394	0.33772	0.049982	0.083478	0.15214	0.12651	0.16201	0.12479	0.15221	0.093551	0.052409	0.072695	0.0079866	0.011825	0.0032983	0.037259	0.045964	0.041535	0.1431	0.15317	0.12578	0.099298
1710.85	0.89802	0.82023	0.19771	0.77264	0.4152	0.38675	0.45755	0.51845	0.45256	0.49912	0.71987	0.94517	0.52826	0.47426	0.40028	0.73232	0.24412	0.40045	0.2266	0.14703	0.13332	0.14272	0.04893	0.10676	0.062635	0.11355	0.30659	0.30055	0.29365	0.038613	0.06785	0.18706	0.15521	0.18882	0.15319	0.18175	0.11156	0.068259	0.10347	0.0054432	0.0086305	0.0021498	0.038339	0.040872	0.027371	0.12303	0.1289	0.10881	0.081171
2126.05	0.94048	0.85112	0.25815	0.72784	0.31568	0.29765	0.34781	0.39961	0.37909	0.39985	0.4654	0.91057	0.55228	0.48967	0.43038	0.80475	0.45844	0.66894	0.23203	0.21608	0.14716	0.12923	0.049255	0.12612	0.083744	0.17144	0.32806	0.33131	0.3718	0.047587	0.096093	0.13452	0.11508	0.14354	0.11877	0.14138	0.082201	0.047606	0.13477	0.0076409	0.010016	0.0026623	0.023789	0.025586	0.018222	0.080469	0.092683	0.076433	0.052265
1444.64	0.99149	0.82077	0.57797	0.52267	0.27541	0.22685	0.3488	0.38243	0.38054	0.40213	0.26085	0.87118	0.70977	0.63478	0.6043	0.98187	0.78765	0.9744	0.46038	0.49359	0.091251	0.0862	0.062849	0.086694	0.070187	0.17705	0.23181	0.23549	0.34428	0.073696	0.10272	0.12729	0.11882	0.13801	0.13636	0.15453	0.078821	0.050936	0.063652	0.013935	0.014169	0.0059979	0.013284	0.015679	0.025967	0.070372	0.077323	0.066029	0.044123
1121.56	0.79195	0.67336	0.37558	0.4836	0.28701	0.22235	0.38439	0.41362	0.38121	0.41198	0.34969	0.88165	0.72573	0.65917	0.61079	0.95723	0.58236	0.84147	0.47439	0.28833	0.11928	0.095305	0.070152	0.10746	0.098018	0.18599	0.28612	0.27753	0.34277	0.10011	0.1302	0.15951	0.14303	0.17716	0.14771	0.1685	0.1052	0.061104	0.054671	0.017261	0.023969	0.0085966	0.020159	0.027084	0.047769	0.1089	0.12513	0.09359	0.074195
1735.83	0.91681	0.78115	0.33635	0.71528	0.46689	0.42252	0.53149	0.58886	0.52067	0.58098	0.76256	0.8607	0.60065	0.54003	0.46012	0.78235	0.23171	0.36529	0.30124	0.21368	0.077816	0.12923	0.054286	0.064066	0.035694	0.07292	0.2115	0.20771	0.21428	0.03415	0.045671	0.18229	0.15031	0.17481	0.15809	0.17705	0.10233	0.066192	0.045146	0.004053	0.0054287	0.0016372	0.035992	0.03726	0.029606	0.13025	0.11897	0.11512	0.082792
1734.81	0.86251	0.73266	0.35242	0.69555	0.40717	0.35679	0.47676	0.52227	0.49104	0.52112	0.64791	0.9587	0.63424	0.5679	0.48241	0.82387	0.29058	0.4632	0.26089	0.20225	0.10221	0.11458	0.077798	0.085196	0.052105	0.097205	0.2464	0.22882	0.2373	0.040238	0.068957	0.13263	0.11178	0.12716	0.12186	0.13777	0.072762	0.046125	0.058492	0.0039225	0.0055972	0.0015077	0.03362	0.03617	0.0282	0.12158	0.1229	0.11259	0.07905
1673.81	0.94631	0.82608	0.28701	0.58439	0.45342	0.39599	0.51739	0.58621	0.55694	0.5675	0.64284	0.94819	0.77099	0.69831	0.60349	0.98944	0.37008	0.4953	0.33154	0.22892	0.103	0.13823	0.062833	0.09408	0.051331	0.10965	0.24733	0.24374	0.27644	0.039521	0.064642	0.1215	0.10027	0.12673	0.10625	0.12421	0.069286	0.04099	0.061438	0.0056342	0.0094719	0.0028155	0.05331	0.056314	0.042826	0.15954	0.15864	0.15658	0.11289
1686.77	0.6895	0.57868	0.2168	0.79711	0.60348	0.55935	0.68112	0.73161	0.66863	0.71468	0.8437	0.73221	0.57227	0.51024	0.44614	0.779	0.26828	0.43178	0.29957	0.29848	0.079198	0.10589	0.058599	0.059296	0.045982	0.088079	0.20154	0.19737	0.21772	0.047197	0.074325	0.17758	0.16308	0.18079	0.18974	0.20394	0.10783	0.078021	0.098485	0.0054575	0.0077813	0.0018723	0.073659	0.071614	0.054404	0.20117	0.19636	0.18798	0.13448
1685.76	0.80579	0.69302	0.24855	0.81685	0.51201	0.47435	0.57265	0.62508	0.56312	0.61289	0.79179	0.8165	0.52143	0.46215	0.39584	0.71813	0.24246	0.41165	0.23105	0.22182	0.094254	0.11666	0.056723	0.07264	0.04776	0.088625	0.23245	0.22734	0.23288	0.038106	0.065187	0.16405	0.14256	0.1595	0.15722	0.17706	0.095436	0.064228	0.095602	0.0041283	0.0055416	0.0013234	0.049958	0.050393	0.034716	0.15196	0.1505	0.13933	0.098181
2073.09	0.66895	0.52102	0.37283	0.77719	0.61287	0.5262	0.72697	0.75023	0.70429	0.75564	0.83326	0.71815	0.61444	0.54335	0.46671	0.78068	0.26695	0.44678	0.29547	0.34656	0.065962	0.095875	0.094786	0.054653	0.043167	0.076605	0.17084	0.16595	0.18472	0.046519	0.073566	0.13534	0.12584	0.12629	0.15555	0.16429	0.077	0.057593	0.064186	0.0038504	0.0046005	0.00122	0.070831	0.074492	0.069711	0.2251	0.21107	0.21047	0.15034
1766.82	0.84687	0.67328	0.41541	0.8	0.69703	0.61153	0.79588	0.84086	0.75339	0.82493	0.97853	0.63208	0.58932	0.52317	0.45559	0.75449	0.1969	0.33171	0.28723	0.35158	0.05532	0.11915	0.077761	0.04417	0.026454	0.051563	0.1489	0.14837	0.15964	0.032623	0.043767	0.15814	0.14394	0.14539	0.17521	0.19239	0.083807	0.069252	0.045999	0.0032492	0.0036315	0.0011206	0.082852	0.083878	0.065494	0.24626	0.21202	0.22705	0.16339
1813.87	0.95318	0.80973	0.34849	0.81488	0.51321	0.46672	0.57636	0.63452	0.56228	0.62486	0.84496	0.82612	0.59606	0.52955	0.42895	0.76402	0.21426	0.31511	0.25031	0.28053	0.077674	0.16421	0.076978	0.064461	0.029028	0.064522	0.19745	0.19038	0.1991	0.019081	0.036584	0.14548	0.12226	0.13375	0.13357	0.14881	0.076017	0.053145	0.060081	0.0020122	0.0025436	0.00070577	0.043456	0.044353	0.033851	0.1429	0.11944	0.13083	0.09103
1767.81	0.9662	0.77365	0.51632	0.80283	0.52952	0.47117	0.60234	0.64278	0.6041	0.6625	0.7882	0.78312	0.56735	0.50019	0.43388	0.74171	0.23295	0.39643	0.24359	0.34944	0.058168	0.10653	0.085504	0.048389	0.023757	0.049211	0.15383	0.14829	0.16042	0.025142	0.036934	0.13399	0.12143	0.11545	0.14814	0.16656	0.063824	0.05505	0.05069	0.0021583	0.0020118	0.0006975	0.036978	0.035661	0.026693	0.12926	0.10992	0.12155	0.077274
1422.67	0.94661	0.87381	0.62926	0.56687	0.46815	0.4164	0.5186	0.58186	0.61098	0.59223	0.44106	0.93442	0.77849	0.70186	0.66817	0.93952	0.70176	0.86848	0.38968	0.41469	0.086556	0.08206	0.050284	0.0838	0.062359	0.16537	0.22897	0.23665	0.33539	0.074225	0.10223	0.11618	0.10481	0.12737	0.13678	0.1507	0.069035	0.046954	0.047459	0.013007	0.014199	0.0054426	0.055845	0.053677	0.030925	0.15059	0.16562	0.15891	0.10511
880.496	0.76168	0.58884	0.62784	0.58237	0.40896	0.33022	0.50754	0.52464	0.59155	0.56215	0.38784	0.99818	0.78955	0.70664	0.64104	0.98555	0.68305	0.9401	0.35785	0.39461	0.096023	0.047661	0.11039	0.089328	0.081943	0.16314	0.22316	0.20633	0.27859	0.086079	0.14522	0.092588	0.088606	0.089416	0.12034	0.12713	0.055576	0.037222	0.06742	0.0079683	0.0095582	0.0031399	0.04359	0.045471	0.041439	0.14567	0.1756	0.15187	0.099575
1591.74	0.78108	0.6614	0.25019	0.72627	0.63157	0.55844	0.7339	0.79357	0.68651	0.74526	0.82358	0.71797	0.6425	0.57418	0.50126	0.85783	0.3379	0.46526	0.3652	0.40493	0.076193	0.1516	0.064762	0.061986	0.043125	0.1031	0.21188	0.19871	0.24477	0.040151	0.067452	0.15035	0.13559	0.16093	0.15663	0.16922	0.093943	0.063978	0.076491	0.0063681	0.0088637	0.0023767	0.085731	0.092242	0.090055	0.25195	0.22664	0.23178	0.17582
1514.73	0.68603	0.56864	0.22297	0.67744	0.61338	0.51445	0.72717	0.7595	0.72567	0.75039	0.71016	0.73851	0.64246	0.57254	0.5189	0.87301	0.39426	0.62788	0.33007	0.37485	0.084112	0.07032	0.072227	0.071552	0.056284	0.10423	0.20534	0.19742	0.24151	0.057862	0.091705	0.13883	0.13765	0.14161	0.16677	0.193	0.084719	0.065186	0.1321	0.0068161	0.010635	0.002843	0.086053	0.090368	0.090866	0.25018	0.26432	0.24035	0.17412
1385.64	0.91311	0.77105	0.38241	0.74696	0.70698	0.57431	0.82119	0.87079	0.76847	0.81941	0.90579	0.65843	0.61751	0.54924	0.47165	0.80238	0.28317	0.43424	0.25709	0.29576	0.093538	0.11474	0.074595	0.080935	0.049192	0.097788	0.22547	0.22044	0.24627	0.036933	0.066659	0.13695	0.12187	0.13136	0.14371	0.17123	0.079921	0.055985	0.063984	0.0042774	0.0061345	0.0016445	0.12344	0.14119	0.11115	0.35196	0.34691	0.32445	0.25746
1385.63	0.82641	0.68198	0.3494	0.75533	0.77489	0.6459	0.8918	0.93803	0.84949	0.89024	0.91596	0.60395	0.63035	0.55918	0.49303	0.83364	0.32582	0.48819	0.28512	0.38062	0.081543	0.10302	0.073438	0.069381	0.048381	0.099373	0.20076	0.199	0.2389	0.043422	0.076131	0.13275	0.12487	0.13189	0.15687	0.18061	0.079628	0.059868	0.079767	0.0052386	0.0072331	0.0019105	0.14899	0.16213	0.12827	0.38546	0.37934	0.36577	0.28359
1636.77	0.8952	0.75985	0.44302	0.65949	0.52396	0.43406	0.61391	0.66617	0.62778	0.63737	0.61964	0.85978	0.68667	0.61632	0.54814	0.91285	0.4712	0.6542	0.30592	0.28232	0.1174	0.094298	0.067377	0.10083	0.077236	0.16029	0.26825	0.26287	0.3165	0.062325	0.11056	0.13296	0.11815	0.13903	0.141	0.16041	0.082718	0.052007	0.061341	0.0081697	0.011515	0.0032394	0.079851	0.089294	0.063874	0.23507	0.26101	0.2237	0.17146
1571.74	0.98163	0.82405	0.45491	0.65967	0.61436	0.51831	0.71063	0.7786	0.71007	0.72827	0.69656	0.77123	0.72794	0.65157	0.58627	0.96874	0.47905	0.60945	0.34357	0.43966	0.089442	0.13177	0.071561	0.077215	0.050137	0.1299	0.21951	0.21195	0.28229	0.042886	0.078999	0.11088	0.10205	0.12042	0.12884	0.14565	0.064918	0.046305	0.054799	0.0069289	0.0090016	0.0027237	0.097819	0.10627	0.080855	0.26934	0.26142	0.26194	0.19629
1612.73	0.98574	0.88488	0.38321	0.65189	0.62286	0.50487	0.72491	0.79564	0.69245	0.7282	0.80014	0.75693	0.69756	0.63264	0.55305	0.90549	0.34375	0.47141	0.33041	0.26866	0.11134	0.11943	0.060393	0.09238	0.055004	0.11833	0.2467	0.24528	0.28296	0.04247	0.070313	0.17293	0.15198	0.17864	0.16937	0.2035	0.10396	0.070359	0.049829	0.0065803	0.011105	0.0033075	0.10865	0.12387	0.093004	0.31191	0.32141	0.28404	0.23351
1064.55	0.87763	0.99862	0.43121	0.63538	0.53836	0.39837	0.67903	0.75413	0.58592	0.63629	0.6584	0.82685	0.6727	0.60991	0.53123	0.88801	0.46725	0.60546	0.39464	0.35607	0.14468	0.11994	0.06165	0.10028	0.065267	0.15134	0.24497	0.25142	0.31721	0.037517	0.078418	0.22157	0.20307	0.23349	0.21291	0.2655	0.14553	0.095989	0.060639	0.0071984	0.013118	0.0040566	0.087904	0.1142	0.12093	0.31041	0.33919	0.26071	0.23713
Hex:6 HexNAc:5	0.82089	0.79857	0.098564	0.54211	0.30686	0.27013	0.38169	0.45549	0.37108	0.37427	0.58453	0.85043	0.69623	0.64347	0.5433	0.89858	0.29927	0.48039	0.31916	0.071213	0.23467	0.15372	0.069644	0.15474	0.10557	0.15334	0.39867	0.3428	0.31111	0.062301	0.11433	0.20266	0.15553	0.21026	0.12805	0.15916	0.1426	0.065535	0.13769	0.0098704	0.025646	0.0067368	0.041064	0.048887	0.047316	0.13316	0.16666	0.11568	0.099368
Hex:5 HexNAc:5 dHe	0.90311	0.85546	0.18005	0.45536	0.21654	0.18237	0.28754	0.35128	0.29275	0.28215	0.39341	0.71355	0.73268	0.67539	0.59118	0.95223	0.42136	0.66333	0.32758	0.070813	0.2504	0.13242	0.075363	0.16397	0.12127	0.18182	0.41353	0.34685	0.32984	0.076981	0.138	0.16076	0.11935	0.16669	0.097466	0.12387	0.11325	0.04618	0.10486	0.011688	0.02691	0.0077509	0.022835	0.029463	0.031361	0.091246	0.12683	0.079846	0.06747
Hex:5 HexNAc:4 Neu	0.85557	0.81461	0.13244	0.60332	0.30467	0.29614	0.31625	0.37302	0.40232	0.39193	0.66385	0.79413	0.78789	0.72502	0.57868	0.94801	0.21639	0.32571	0.22803	0.044387	0.1976	0.1871	0.083093	0.19328	0.094512	0.12456	0.39069	0.38804	0.3247	0.048429	0.081469	0.14056	0.09974	0.13454	0.081887	0.099385	0.081294	0.03802	0.11944	0.0062665	0.014176	0.004178	0.037354	0.037054	0.019697	0.091034	0.10188	0.094238	0.066659
2674.26	0.99936	0.92663	0.27657	0.7194	0.42266	0.33501	0.49022	0.5442	0.45954	0.50525	0.80997	0.97475	0.56994	0.51256	0.40698	0.70975	0.17147	0.31507	0.1551	0.055932	0.20103	0.17503	0.07703	0.1804	0.096039	0.13005	0.39058	0.39247	0.32946	0.039671	0.078041	0.1478	0.10936	0.13551	0.09537	0.1283	0.086318	0.04288	0.071373	0.0045418	0.0082848	0.0021307	0.060503	0.080336	0.054753	0.20892	0.22976	0.1808	0.15487
2519.21	0.68365	0.80011	0.75813	0.57172	0.18063	0.11928	0.24871	0.28842	0.19679	0.25264	0.42529	0.72224	0.56386	0.5115	0.43009	0.7006	0.29201	0.49067	0.23669	0.070957	0.21944	0.21018	0.080525	0.18941	0.10772	0.17812	0.42502	0.41745	0.38234	0.050172	0.07867	0.17589	0.12425	0.16609	0.098832	0.13419	0.10166	0.045685	0.011949	0.0083916	0.010163	0.0041303	0.0085808	0.018135	0.023217	0.083557	0.09302	0.05656	0.057548
1652.82	0.83166	0.98455	0.74115	0.50446	0.18304	0.1236	0.2637	0.29566	0.22476	0.27618	0.36454	0.73614	0.64584	0.58562	0.51317	0.79732	0.36554	0.59604	0.3376	0.13839	0.15588	0.16362	0.090462	0.1336	0.086355	0.14752	0.3186	0.31274	0.31367	0.060447	0.079974	0.1624	0.12413	0.15593	0.1081	0.13647	0.092776	0.046802	0.012523	0.0092526	0.010766	0.0047309	0.006649	0.01281	0.023915	0.069568	0.074006	0.049663	0.045681
Hex:4 HexNAc:5 dHe	0.99844	0.92739	0.22482	0.36076	0.15797	0.12301	0.20487	0.24417	0.24284	0.24515	0.28817	0.61073	0.82262	0.75855	0.66914	0.9678	0.45996	0.70373	0.37364	0.07574	0.19529	0.12645	0.067341	0.18717	0.1102	0.16364	0.38229	0.37649	0.3734	0.075671	0.097249	0.13803	0.10218	0.14096	0.077542	0.10672	0.085535	0.036306	0.079393	0.013169	0.025866	0.01004	0.0090303	0.012684	0.020604	0.051723	0.068364	0.046822	0.036616
Hex:5 HexNAc:4 dHe	0.99413	0.8986	0.411	0.55443	0.074212	0.075955	0.084035	0.1016	0.12252	0.13037	0.23443	0.43868	0.65307	0.59239	0.4952	0.82358	0.3591	0.60672	0.23139	0.047951	0.20339	0.15328	0.085621	0.19236	0.11647	0.15985	0.39852	0.40399	0.35387	0.067978	0.098626	0.13634	0.09531	0.12531	0.073566	0.087957	0.074492	0.03166	0.061678	0.0083158	0.010511	0.0041515	0.00098112	0.0012182	0.0012781	0.0077969	0.0108	0.0070927	0.0043705
1999.92	0.61815	0.7395	0.75763	0.61284	0.067011	0.0646	0.078354	0.10289	0.094339	0.11217	0.21951	0.43482	0.60039	0.54212	0.44477	0.77388	0.40178	0.58715	0.21991	0.094403	0.2027	0.21874	0.091017	0.17429	0.077115	0.15327	0.39596	0.37035	0.35139	0.030798	0.05809	0.13893	0.094348	0.12382	0.074174	0.091706	0.069821	0.031596	0.028201	0.0047892	0.0046569	0.0022282	0.00046254	0.0007264	0.00077573	0.0062053	0.0067653	0.0046857	0.0032005
2073.96	0.90451	0.98259	0.54929	0.488	0.092169	0.071269	0.13026	0.15311	0.12552	0.15722	0.24741	0.52359	0.64292	0.58605	0.50611	0.80632	0.39087	0.63432	0.33946	0.089799	0.1902	0.18437	0.0824	0.16838	0.11097	0.17583	0.37999	0.37999	0.36411	0.070256	0.092576	0.17399	0.12806	0.17278	0.098883	0.12245	0.10231	0.045867	0.024112	0.01193	0.014691	0.0063587	0.0014626	0.002994	0.0076827	0.02181	0.02539	0.014899	0.013339
2081.96	0.76188	0.88636	0.58896	0.56517	0.14621	0.11647	0.18707	0.22559	0.18492	0.2182	0.35319	0.64223	0.63068	0.56872	0.47538	0.8011	0.33932	0.52418	0.24994	0.10265	0.17199	0.19636	0.079114	0.1494	0.075223	0.13895	0.3491	0.34016	0.328	0.036003	0.061714	0.13292	0.094874	0.12588	0.077887	0.10007	0.070524	0.032495	0.024188	0.0051817	0.0063762	0.0024558	0.0039498	0.0065594	0.0080982	0.035502	0.037362	0.027332	0.022087
2003.97	0.72908	0.85933	0.65706	0.67984	0.13462	0.11572	0.16731	0.20334	0.15772	0.19982	0.38305	0.63726	0.55405	0.49725	0.40005	0.70352	0.28693	0.44527	0.22996	0.11438	0.1654	0.21788	0.081271	0.13325	0.0633	0.1222	0.32483	0.32136	0.3012	0.026292	0.049744	0.16623	0.12062	0.15174	0.10025	0.12243	0.08676	0.043423	0.023207	0.0036039	0.0037859	0.001494	0.0022911	0.003706	0.0044306	0.023818	0.023018	0.016845	0.013578
1716.81	0.99131	0.87939	0.40125	0.48565	0.10469	0.095439	0.13233	0.15687	0.166	0.17834	0.21965	0.53354	0.70815	0.6431	0.56159	0.91645	0.49157	0.74046	0.34325	0.12828	0.15768	0.13243	0.076852	0.14398	0.091379	0.15768	0.33516	0.3262	0.33815	0.064618	0.091329	0.1368	0.10466	0.13584	0.088661	0.10534	0.078517	0.037125	0.058097	0.0095354	0.012672	0.0050599	0.0018034	0.0023594	0.0044814	0.015427	0.019103	0.013551	0.0089171
1079.56	0.7414	0.91335	0.72627	0.8722	0.263	0.28617	0.27271	0.33149	0.27075	0.34102	0.70851	0.86653	0.54203	0.48466	0.38428	0.6624	0.15794	0.21935	0.23231	0.19331	0.090626	0.34105	0.088198	0.071543	0.026145	0.06001	0.22107	0.22144	0.19651	0.016736	0.024499	0.17817	0.12659	0.15497	0.1198	0.12288	0.085575	0.053072	0.016053	0.0026573	0.0016714	0.00085341	0.0064387	0.0062204	0.0032748	0.029669	0.016772	0.024504	0.015591
1062.54	0.60197	0.76449	0.99296	0.77356	0.14397	0.15957	0.14593	0.18856	0.181	0.20111	0.34506	0.62531	0.56057	0.50275	0.42092	0.73807	0.39574	0.53386	0.20837	0.15145	0.15073	0.2025	0.075622	0.11664	0.056023	0.13247	0.31317	0.30168	0.30055	0.03156	0.05639	0.16167	0.11265	0.14089	0.10989	0.11797	0.083312	0.043793	0.021059	0.0046226	0.0031283	0.0015679	0.0025612	0.0024447	0.00065877	0.012934	0.012582	0.011476	0.0067556
1961.97	0.65535	0.78425	0.66288	0.73659	0.20026	0.1692	0.24461	0.29595	0.19844	0.26826	0.56939	0.79263	0.49017	0.44108	0.35134	0.61542	0.17978	0.29938	0.21684	0.10215	0.14902	0.25504	0.069413	0.11241	0.046591	0.090394	0.30622	0.30165	0.2626	0.020105	0.033095	0.20979	0.14953	0.18675	0.12295	0.15305	0.11053	0.058303	0.015568	0.0030749	0.0031378	0.0012897	0.004885	0.0078406	0.0080518	0.043909	0.037489	0.029061	0.025628
1081.58	0.81218	0.94205	0.37184	0.71301	0.29202	0.27293	0.34807	0.41509	0.29112	0.38091	0.7106	0.95908	0.53659	0.48876	0.39829	0.67858	0.15165	0.24351	0.34363	0.18467	0.087533	0.22029	0.056643	0.057919	0.020657	0.045325	0.2043	0.1917	0.17489	0.015822	0.018326	0.28119	0.21792	0.25544	0.18884	0.22091	0.15481	0.097832	0.030778	0.0027594	0.0036395	0.0015414	0.0076177	0.0087446	0.012494	0.049939	0.036057	0.034841	0.027386
1095.56	0.95794	0.84446	0.70488	0.63265	0.17716	0.18173	0.20795	0.24125	0.25463	0.27455	0.33628	0.73294	0.64096	0.5769	0.51532	0.8324	0.39689	0.61904	0.34697	0.24136	0.081504	0.097299	0.076767	0.058784	0.037729	0.076195	0.17999	0.17579	0.18988	0.047001	0.055793	0.17225	0.14168	0.15363	0.15007	0.15747	0.088601	0.058228	0.030041	0.004847	0.0042742	0.0020066	0.0024948	0.0020369	0.001882	0.015183	0.015016	0.014024	0.0073226
836.432	0.99244	0.79359	0.72558	0.68091	0.21047	0.22487	0.24021	0.27384	0.29625	0.31828	0.37741	0.80232	0.62187	0.55771	0.50525	0.81457	0.37922	0.60203	0.3513	0.30535	0.064598	0.089947	0.080621	0.044754	0.029081	0.060679	0.14969	0.14431	0.15977	0.045224	0.050043	0.1762	0.15048	0.1538	0.16959	0.17233	0.088226	0.065427	0.033703	0.0044429	0.0034256	0.0017106	0.0029771	0.002057	0.0016855	0.015222	0.013739	0.014748	0.0069049
1669.82	0.92854	0.89384	0.51176	0.67492	0.22211	0.22203	0.25102	0.28761	0.29489	0.33281	0.44523	0.81223	0.63777	0.57286	0.48827	0.81963	0.30769	0.47261	0.32491	0.27152	0.070736	0.12228	0.078288	0.059784	0.025253	0.054855	0.17303	0.17043	0.18141	0.024751	0.030956	0.16736	0.13992	0.14615	0.14255	0.15767	0.079979	0.058081	0.047402	0.0027171	0.0026881	0.0012619	0.0035397	0.0029146	0.0033592	0.019978	0.016073	0.018463	0.0096201
1459.69	0.88002	0.92448	0.6547	0.63765	0.22469	0.21909	0.26563	0.30989	0.29016	0.32922	0.47117	0.83013	0.63594	0.57571	0.50146	0.80095	0.27238	0.44221	0.34923	0.2181	0.072951	0.11854	0.074395	0.050884	0.024954	0.050319	0.1636	0.15746	0.15738	0.031516	0.033391	0.19954	0.16022	0.17262	0.16141	0.1765	0.099655	0.067666	0.022437	0.003295	0.0032491	0.0016045	0.0039322	0.0034741	0.0034399	0.024195	0.020613	0.020586	0.012112
1105.57	0.92073	0.8808	0.68659	0.64469	0.22825	0.22075	0.27302	0.31482	0.29652	0.33278	0.44989	0.84057	0.61672	0.55656	0.49207	0.78808	0.3003	0.49535	0.34316	0.22094	0.075272	0.10487	0.072414	0.051087	0.02962	0.058557	0.16814	0.16188	0.16505	0.038787	0.042422	0.19658	0.15948	0.1718	0.16519	0.17847	0.1012	0.067578	0.02267	0.0038998	0.0036841	0.0017197	0.0043949	0.0039766	0.0037398	0.026728	0.02458	0.022773	0.013578
2056.09	0.93535	0.87584	0.7737	0.65845	0.11189	0.11607	0.1309	0.14861	0.17189	0.19632	0.2578	0.58012	0.64054	0.57372	0.48834	0.80709	0.42215	0.63348	0.31595	0.23236	0.09807	0.13349	0.10433	0.088517	0.050116	0.098824	0.22513	0.22465	0.23734	0.042669	0.05793	0.14739	0.11756	0.12794	0.11666	0.12126	0.072385	0.044887	0.032181	0.004672	0.0034659	0.0018416	0.00070177	0.00065536	0.0010178	0.0067431	0.0060335	0.0060864	0.0029717
Hex:4 HexNAc:4 dHe	0.23111	0.15391	0.16328	0.29119	0.23065	0.30625	0.23628	0.24508	0.60233	0.40444	0.14017	0.59931	0.73218	0.82167	0.84001	0.49908	0.93634	0.61352	0.66844	0.35642	0.075008	0.021538	0.15623	0.085782	0.12799	0.14587	0.1621	0.16039	0.21851	0.34436	0.31856	0.055697	0.054515	0.054912	0.077473	0.060644	0.040276	0.024536	0.38214	0.045043	0.060974	0.030456	0.02181	0.0080135	0.0063285	0.018247	0.030704	0.045196	0.011828
Hex:4 HexNAc:3 dHe	0.34148	0.25955	0.22438	0.1629	0.22963	0.23541	0.28057	0.30125	0.56202	0.38942	0.080052	0.58404	0.63788	0.71007	0.66439	0.35675	0.61578	0.38593	0.92744	0.49739	0.12034	0.032224	0.13337	0.13588	0.21298	0.34398	0.29709	0.24769	0.40442	0.48554	0.46497	0.062281	0.070256	0.095839	0.10261	0.091767	0.048569	0.033578	0.1724	0.11881	0.17764	0.085918	0.037357	0.02553	0.03143	0.061202	0.10002	0.099499	0.047837
Hex:5 HexNAc:4 dHe	0.63032	0.56367	0.042171	0.22486	0.38485	0.36832	0.43837	0.508	0.59913	0.51886	0.47628	0.90135	0.98892	0.94229	0.93883	0.73672	0.41682	0.74533	0.49537	0.08429	0.11309	0.086974	0.055843	0.11156	0.083107	0.083366	0.26475	0.25096	0.23773	0.17727	0.11946	0.096022	0.072003	0.10023	0.061384	0.082133	0.065655	0.030802	0.20672	0.035835	0.070963	0.03186	0.058342	0.049969	0.052152	0.11926	0.14239	0.14718	0.088664
Hex:6 HexNAc:4	0.56458	0.40683	0.32516	0.41097	0.18625	0.21528	0.22191	0.24712	0.37933	0.29562	0.21704	0.68209	0.77119	0.68848	0.72136	0.9544	0.57118	0.91234	0.30006	0.18825	0.092779	0.038437	0.12025	0.059808	0.074307	0.075921	0.17246	0.14241	0.14262	0.17656	0.17782	0.050151	0.044542	0.042935	0.056683	0.059478	0.027442	0.017499	0.17321	0.015636	0.01659	0.0069926	0.0065462	0.0036077	0.0024731	0.014551	0.022319	0.023755	0.0075038
Hex:5 HexNAc:4 dHe	0.524	0.37048	0.32033	0.42774	0.1554	0.2025	0.18509	0.21144	0.33513	0.24711	0.18736	0.61987	0.73528	0.65443	0.7078	0.98152	0.59456	0.84182	0.29191	0.19116	0.10577	0.042153	0.1383	0.055271	0.08215	0.076142	0.16865	0.13141	0.12549	0.2091	0.21486	0.049864	0.04431	0.041971	0.056678	0.056623	0.028786	0.018199	0.22168	0.019682	0.01939	0.0084728	0.0046158	0.0020962	0.0012661	0.0081624	0.013765	0.015007	0.003923
Hex:5 HexNAc:4 dHe	0.54364	0.47644	0.15757	0.58564	0.14944	0.18347	0.15517	0.17436	0.24516	0.2318	0.30559	0.60981	0.63262	0.57045	0.53094	0.86218	0.38639	0.72729	0.26302	0.081324	0.15116	0.10318	0.07476	0.13729	0.12988	0.15198	0.34152	0.33959	0.30634	0.14643	0.16913	0.12226	0.098335	0.12453	0.09341	0.097736	0.074673	0.038979	0.17194	0.019202	0.023607	0.0080435	0.004978	0.0037086	0.0026545	0.014289	0.019982	0.017148	0.0079548
1278.55	0.2662	0.14353	0.46056	0.88295	0.94392	0.93525	0.97847	0.98481	0.77749	0.85727	0.79716	0.53571	0.82336	0.72416	0.69282	0.95864	0.6113	0.87397	0.42253	0.96662	0.027707	0.032561	0.20995	0.027498	0.046709	0.077938	0.072795	0.073688	0.12761	0.13012	0.18043	0.078312	0.1069	0.071966	0.21611	0.17646	0.044762	0.064918	0.23571	0.010247	0.0078894	0.0028607	0.19421	0.13246	0.090077	0.28312	0.26825	0.36281	0.18935
785.384	0.33184	0.18998	0.32373	0.74268	0.98816	0.98516	0.93575	0.92301	0.73213	0.82589	0.86205	0.49845	0.94932	0.86065	0.83393	0.81527	0.56869	0.75771	0.64918	0.9319	0.018249	0.025919	0.14409	0.011642	0.019059	0.03831	0.041104	0.039123	0.077487	0.10251	0.10857	0.15336	0.1925	0.14663	0.33332	0.28518	0.089836	0.12184	0.20585	0.0094544	0.010994	0.0044317	0.19637	0.11533	0.076688	0.25857	0.23885	0.33107	0.17052
1561.79	0.3245	0.18199	0.49486	0.74945	0.82579	0.82969	0.9076	0.89241	0.91119	0.96022	0.78242	0.61236	0.91945	0.82682	0.78092	0.88768	0.52036	0.70691	0.57429	0.94457	0.020209	0.051906	0.18203	0.020742	0.030751	0.059162	0.067996	0.065295	0.11049	0.11692	0.12337	0.10532	0.12613	0.10151	0.22516	0.1788	0.057887	0.073194	0.10079	0.010906	0.009093	0.0038838	0.12404	0.081711	0.065141	0.20886	0.17285	0.25974	0.13404
1131.53	0.39484	0.24753	0.28745	0.92514	0.98245	0.94206	0.92248	0.89959	0.7957	0.84026	0.93522	0.43362	0.69222	0.61038	0.60146	0.96061	0.51066	0.72074	0.47828	0.93968	0.021422	0.038219	0.099309	0.012151	0.019553	0.04635	0.055539	0.053387	0.099076	0.077141	0.098808	0.15731	0.19285	0.15366	0.32794	0.28992	0.095924	0.12243	0.25441	0.0079472	0.0072583	0.002387	0.18794	0.11775	0.071778	0.26413	0.23801	0.31715	0.16818
950.466	0.3126	0.20847	0.15542	0.84042	0.9296	0.97365	0.96531	0.97879	0.82262	0.91195	0.85345	0.54541	0.79223	0.70679	0.68002	0.93318	0.52521	0.75438	0.43343	0.8458	0.034331	0.033123	0.11585	0.027111	0.03497	0.062895	0.086386	0.083069	0.13228	0.097944	0.13175	0.1228	0.15413	0.12325	0.2612	0.23558	0.073123	0.093711	0.36517	0.0096952	0.012	0.0036324	0.19128	0.11796	0.066144	0.24033	0.23864	0.3113	0.1588
868.423	0.42796	0.28967	0.32038	0.99282	0.91453	0.97487	0.92379	0.94332	0.89941	0.94332	0.97834	0.53687	0.70117	0.62088	0.56031	0.92216	0.38779	0.53455	0.34551	0.7307	0.032158	0.057616	0.11251	0.026991	0.027889	0.058842	0.098641	0.094685	0.13327	0.065813	0.095122	0.13761	0.15092	0.12708	0.25059	0.21359	0.078052	0.088522	0.20156	0.0055457	0.0049851	0.0015061	0.16112	0.10043	0.041798	0.2163	0.19179	0.26693	0.13742
1275.62	0.30646	0.16515	0.55168	0.7186	0.85981	0.90464	0.92396	0.92035	0.81997	0.93382	0.56056	0.61332	0.9771	0.87906	0.87432	0.75313	0.97378	0.85063	0.70186	0.75986	0.020128	0.026378	0.1444	0.018047	0.041317	0.10544	0.064504	0.061825	0.14758	0.17348	0.2	0.1062	0.13542	0.11078	0.26801	0.20297	0.071363	0.084589	0.184	0.021293	0.017203	0.007522	0.15723	0.092202	0.063241	0.20777	0.20008	0.28436	0.13625
1274.59	0.28002	0.15713	0.46493	0.87914	0.79826	0.85545	0.84028	0.82065	0.90934	0.9969	0.62929	0.64377	0.81606	0.72334	0.6953	0.93398	0.74754	0.98507	0.49267	0.96494	0.026771	0.024521	0.15791	0.024003	0.044609	0.091471	0.079152	0.075657	0.14142	0.13868	0.18381	0.11167	0.1412	0.10584	0.26764	0.2098	0.068752	0.085422	0.24593	0.012155	0.0093786	0.0034901	0.12159	0.068243	0.039417	0.16094	0.15966	0.22079	0.09878
1184.49	0.20201	0.11263	0.27047	0.98676	0.98467	0.94112	0.99052	0.98069	0.75097	0.83453	0.84521	0.50223	0.75027	0.66116	0.6391	0.99999	0.60054	0.853	0.44488	0.93782	0.024237	0.026107	0.15944	0.022225	0.041635	0.073025	0.073441	0.072383	0.1263	0.13823	0.17834	0.12326	0.16344	0.11663	0.30765	0.24696	0.076133	0.10682	0.38908	0.012567	0.010337	0.0035424	0.19496	0.11092	0.062029	0.22724	0.21661	0.30702	0.14309
1098.48	0.2295	0.13684	0.23418	0.70053	0.82425	0.89152	0.87401	0.87756	0.86653	0.97868	0.60521	0.66266	0.99123	0.89729	0.88353	0.72514	0.86296	0.96197	0.69655	0.86029	0.027075	0.041778	0.14374	0.025651	0.049172	0.11049	0.085414	0.079692	0.16641	0.17043	0.20442	0.10358	0.13566	0.12027	0.24949	0.19319	0.069193	0.084168	0.28257	0.024483	0.025752	0.009707	0.15792	0.092637	0.070385	0.19503	0.18321	0.27059	0.13001
809.433	0.20305	0.12023	0.31138	0.73887	0.66752	0.74044	0.69601	0.67919	0.99189	0.86914	0.40976	0.81507	0.92837	0.83049	0.82626	0.76868	0.94751	0.71493	0.57275	0.96609	0.043439	0.027426	0.14891	0.046382	0.097835	0.18927	0.12429	0.12586	0.24267	0.23855	0.31938	0.082811	0.11142	0.0962	0.21649	0.16402	0.058724	0.066033	0.35311	0.031938	0.029343	0.010634	0.1179	0.067317	0.043098	0.13904	0.15702	0.20898	0.091657
1261.59	0.40428	0.25818	0.37652	0.67862	0.98119	0.97388	0.98315	0.94591	0.73246	0.86025	0.61797	0.55166	0.99825	0.90837	0.92501	0.67157	0.94008	0.82768	0.71708	0.7728	0.029745	0.03658	0.08914	0.026215	0.049831	0.14404	0.086817	0.090625	0.21511	0.17397	0.20933	0.11768	0.14983	0.14292	0.2839	0.23429	0.084491	0.096811	0.23746	0.032661	0.033188	0.013372	0.26474	0.17086	0.095589	0.31247	0.3163	0.41277	0.22683
1096.51	0.33745	0.20596	0.3456	0.75045	0.99503	0.98519	0.91668	0.92186	0.73787	0.82525	0.72555	0.47343	0.7935	0.70513	0.73112	0.90177	0.76136	0.94492	0.50217	0.98309	0.02903	0.018748	0.10504	0.025207	0.047387	0.097804	0.089953	0.084778	0.16396	0.16284	0.19013	0.10835	0.14326	0.11428	0.27171	0.2452	0.069999	0.090137	0.25058	0.01932	0.019005	0.0066248	0.23524	0.16548	0.10731	0.34454	0.36264	0.42181	0.23771
1337.68	0.1956	0.13241	0.084358	0.83523	0.94415	0.87121	0.91489	0.90654	0.71122	0.79803	0.8259	0.46239	0.79187	0.71263	0.72538	0.87987	0.73864	0.96597	0.61681	0.93015	0.03222	0.028034	0.083314	0.026197	0.053444	0.10931	0.10036	0.097672	0.1854	0.17953	0.20874	0.18164	0.23424	0.20929	0.38701	0.3363	0.13366	0.15936	0.51122	0.030064	0.037111	0.012036	0.27699	0.17288	0.11552	0.31866	0.32761	0.40246	0.22019
1376.63	0.4572	0.36058	0.18445	0.64345	0.7656	0.77725	0.81279	0.85928	0.99854	0.90014	0.47733	0.72106	0.87724	0.79338	0.80424	0.75201	0.91127	0.75938	0.60239	0.95649	0.07459	0.052116	0.068174	0.067695	0.097306	0.24984	0.20079	0.19272	0.36475	0.16953	0.25312	0.12023	0.14589	0.16146	0.23487	0.21872	0.093978	0.086764	0.34148	0.040108	0.051195	0.017142	0.19405	0.14696	0.10345	0.27587	0.31319	0.33806	0.20555
1375.63	0.51652	0.40419	0.20603	0.73255	0.82181	0.81401	0.8724	0.90888	0.98669	0.95847	0.52844	0.63159	0.75555	0.67184	0.68388	0.8745	0.95953	0.79405	0.55046	0.93895	0.060254	0.053905	0.056771	0.058972	0.079261	0.22181	0.17721	0.18591	0.36302	0.13096	0.19951	0.12958	0.15895	0.1658	0.25187	0.2439	0.09903	0.095576	0.36317	0.032066	0.035375	0.01199	0.18505	0.14596	0.11731	0.29253	0.31357	0.3428	0.21106
1613.8	0.43093	0.26239	0.52119	0.7509	0.6257	0.70913	0.63129	0.63524	0.97785	0.83902	0.42785	0.85585	0.98606	0.91576	0.86421	0.72406	0.96385	0.89609	0.58755	0.86238	0.02838	0.026856	0.17291	0.02974	0.034699	0.090392	0.075047	0.072144	0.15483	0.10333	0.14264	0.096539	0.12268	0.090846	0.23189	0.18245	0.053888	0.071667	0.27014	0.010575	0.0090094	0.0043641	0.072519	0.031999	0.016704	0.078147	0.07632	0.12994	0.045775
1613.79	0.50923	0.32655	0.50954	0.73236	0.55958	0.63456	0.56883	0.58205	0.8779	0.76443	0.40983	0.89706	0.97633	0.88059	0.82467	0.7586	0.9096	0.95272	0.57746	0.92595	0.02861	0.031811	0.14928	0.028946	0.029111	0.081836	0.077481	0.074518	0.15467	0.081917	0.11286	0.10381	0.126	0.097737	0.22297	0.18177	0.056482	0.070517	0.23296	0.0085098	0.0073375	0.0035596	0.050435	0.022107	0.012786	0.061379	0.05786	0.099238	0.034482
1298.61	0.47689	0.29543	0.46709	0.80021	0.57415	0.6797	0.5823	0.59721	0.82107	0.77179	0.59468	0.79993	0.80412	0.72605	0.69535	0.96385	0.51489	0.71774	0.57223	0.87246	0.018139	0.033267	0.11538	0.013766	0.015573	0.03424	0.054192	0.053043	0.087034	0.082744	0.070795	0.19363	0.21605	0.17277	0.3323	0.27977	0.10167	0.12737	0.15059	0.0077911	0.0060424	0.0032177	0.032795	0.012213	0.0066895	0.044489	0.035794	0.064262	0.0213
1297.61	0.48025	0.29674	0.44689	0.76814	0.63998	0.71746	0.66508	0.67973	0.89734	0.84251	0.64518	0.73433	0.82152	0.74077	0.70571	0.95098	0.49506	0.70341	0.55433	0.8428	0.017319	0.028015	0.1126	0.013211	0.014345	0.030647	0.051301	0.049806	0.081837	0.076297	0.066522	0.17663	0.19703	0.15404	0.30751	0.26519	0.092406	0.11412	0.1466	0.0062785	0.0053444	0.0026761	0.045726	0.019577	0.011443	0.067164	0.056782	0.092958	0.034459
1340.59	0.5365	0.38004	0.31447	0.8472	0.68261	0.82645	0.64785	0.69596	0.89475	0.8236	0.52543	0.72566	0.7057	0.62836	0.65745	0.93152	0.83828	0.97438	0.51517	0.95581	0.030156	0.04976	0.058565	0.024604	0.033067	0.10454	0.10842	0.10566	0.20487	0.11354	0.1277	0.15012	0.17647	0.16931	0.2958	0.25321	0.093006	0.11034	0.2871	0.022146	0.01708	0.0070516	0.073775	0.03375	0.012505	0.079126	0.072923	0.11567	0.043947
1116.57	0.52909	0.40249	0.24626	0.81394	0.62857	0.70748	0.63647	0.68204	0.83314	0.75748	0.4392	0.78791	0.69527	0.61587	0.62775	0.93346	0.97193	0.82873	0.47671	0.97581	0.057879	0.046459	0.061566	0.044029	0.060477	0.1704	0.15302	0.14952	0.28096	0.11332	0.17877	0.13627	0.1628	0.16124	0.26041	0.23771	0.094559	0.095697	0.37311	0.021732	0.02126	0.0070633	0.086066	0.051258	0.02797	0.11488	0.1278	0.15181	0.071878
1648.73	0.45069	0.34775	0.11671	0.93208	0.79334	0.94154	0.7542	0.80989	0.98442	0.91305	0.71044	0.66139	0.70959	0.63327	0.61732	0.9476	0.69996	0.83676	0.47212	0.99322	0.042	0.070463	0.069885	0.032821	0.034581	0.099036	0.12487	0.11831	0.20789	0.079262	0.11697	0.16288	0.19089	0.1823	0.29722	0.26122	0.10605	0.12126	0.48962	0.015784	0.016652	0.0056013	0.12483	0.063824	0.028541	0.12479	0.11354	0.17383	0.075932
1648.72	0.47707	0.37498	0.13719	0.89547	0.48671	0.62322	0.46025	0.49779	0.66401	0.61728	0.46275	0.92515	0.65031	0.57656	0.55795	0.98374	0.73588	0.936	0.43603	0.8623	0.054115	0.071161	0.075028	0.043535	0.044662	0.11382	0.14891	0.14354	0.23182	0.079906	0.12174	0.15572	0.17775	0.17048	0.25512	0.2275	0.097987	0.10303	0.47559	0.014695	0.014072	0.0049502	0.035972	0.01591	0.0091389	0.040667	0.038532	0.059822	0.021231
1855.88	0.4082	0.32697	0.0834	0.85226	0.85334	0.86083	0.89397	0.92323	0.96594	0.9792	0.80162	0.60424	0.68755	0.6064	0.57096	0.98879	0.56367	0.78395	0.33922	0.72484	0.066529	0.063387	0.089545	0.058626	0.058045	0.11488	0.16681	0.16113	0.23723	0.076935	0.14047	0.10595	0.12689	0.1169	0.19303	0.19322	0.069242	0.072294	0.46978	0.010894	0.015142	0.0038223	0.18869	0.14243	0.097435	0.27671	0.28361	0.33042	0.19325
1833.9	0.30134	0.23443	0.070753	0.87819	0.89824	0.9065	0.96106	0.98064	0.95346	0.97912	0.9154	0.52826	0.60611	0.53632	0.51743	0.88085	0.42203	0.68106	0.36819	0.61594	0.05781	0.050098	0.074029	0.042308	0.058157	0.095927	0.14842	0.14495	0.19465	0.10539	0.15251	0.163	0.18832	0.17717	0.27075	0.26494	0.1116	0.11084	0.39341	0.013361	0.018735	0.0044961	0.19346	0.14784	0.10623	0.3056	0.31827	0.33966	0.21072
1856.89	0.38139	0.32212	0.064061	0.79448	0.72458	0.7324	0.7802	0.81252	0.87626	0.84754	0.67846	0.69298	0.65095	0.57684	0.55259	0.96255	0.62708	0.86762	0.4014	0.6571	0.081543	0.072867	0.06866	0.068959	0.081397	0.15992	0.20816	0.20402	0.29563	0.10346	0.17302	0.13657	0.15482	0.16185	0.21112	0.2118	0.10008	0.086437	0.44925	0.018612	0.026182	0.0068169	0.14058	0.11345	0.098433	0.23777	0.25415	0.26799	0.16612
1756.77	0.32148	0.23081	0.12305	0.87482	0.926	0.92212	0.99033	0.99718	0.89249	0.9272	0.8847	0.51266	0.66504	0.58508	0.55672	0.93292	0.48098	0.72655	0.38096	0.76149	0.042288	0.043689	0.090784	0.035623	0.045966	0.083522	0.11699	0.11778	0.17595	0.090637	0.13375	0.12916	0.15557	0.13433	0.24345	0.23189	0.08323	0.090691	0.35693	0.0099237	0.012153	0.0031458	0.18995	0.14096	0.10388	0.30023	0.29908	0.34723	0.20379
1109.56	0.35795	0.24857	0.23844	0.74446	0.89219	0.90164	0.95467	0.98329	0.89581	0.96075	0.73862	0.56704	0.81733	0.73136	0.71509	0.8888	0.71514	0.89617	0.53593	0.84108	0.040864	0.051465	0.07612	0.034804	0.058377	0.13421	0.12407	0.12714	0.22166	0.13789	0.18289	0.12512	0.14361	0.14697	0.23691	0.20582	0.089132	0.082979	0.20145	0.020318	0.022876	0.0068771	0.20613	0.15392	0.10107	0.31295	0.31615	0.36914	0.22403
1125.6	0.40175	0.29512	0.23715	0.7193	0.82498	0.79819	0.88209	0.90174	0.9295	0.98324	0.81288	0.6538	0.88773	0.80393	0.72379	0.88895	0.50193	0.67548	0.40176	0.47992	0.060728	0.041397	0.10948	0.058278	0.061457	0.10679	0.15679	0.15074	0.20202	0.10315	0.15199	0.11641	0.12277	0.11665	0.1895	0.17522	0.073196	0.064321	0.18042	0.0092053	0.014297	0.0039353	0.19865	0.15202	0.083293	0.30753	0.33248	0.3644	0.22484
1631.79	0.28013	0.21471	0.084215	0.70064	0.59283	0.6632	0.60794	0.62754	0.84654	0.75882	0.54523	0.86513	0.86173	0.7781	0.73613	0.84355	0.68437	0.89892	0.50251	0.65185	0.059606	0.054426	0.096641	0.059316	0.073667	0.13308	0.16271	0.16275	0.2417	0.13623	0.18473	0.1174	0.13557	0.13634	0.19896	0.17536	0.077959	0.073817	0.39124	0.019732	0.027111	0.0083744	0.089288	0.053963	0.038579	0.1177	0.12568	0.16158	0.077239
1614.78	0.34933	0.22403	0.39063	0.64161	0.63983	0.66256	0.68548	0.68984	0.94151	0.84018	0.46991	0.81079	0.96506	0.87076	0.83745	0.76425	0.86737	0.9432	0.5735	0.82997	0.03765	0.035904	0.11385	0.042494	0.064664	0.14201	0.1216	0.12401	0.22318	0.15834	0.19792	0.088897	0.10458	0.099742	0.18491	0.14988	0.056538	0.055435	0.15829	0.018906	0.019156	0.0069218	0.097156	0.062583	0.041481	0.15061	0.15776	0.20397	0.10027
1201.56	0.46318	0.36744	0.13713	0.82265	0.90465	0.89031	0.95285	0.99139	0.93624	0.97604	0.8928	0.55077	0.70434	0.62873	0.58626	0.98167	0.48509	0.66672	0.37182	0.59541	0.061046	0.058416	0.068075	0.051865	0.053465	0.10959	0.16357	0.16288	0.22983	0.081732	0.12804	0.14435	0.15827	0.1575	0.23178	0.22995	0.095013	0.088916	0.27118	0.010914	0.015781	0.0039995	0.21516	0.17046	0.1023	0.33861	0.34994	0.37913	0.24361
1138.56	0.47336	0.37658	0.12284	0.96757	0.98663	0.99779	0.92152	0.87882	0.90404	0.89849	0.91293	0.4301	0.54888	0.48451	0.45094	0.80143	0.34486	0.52724	0.32999	0.61977	0.056577	0.065208	0.060363	0.035752	0.039435	0.080212	0.13971	0.13634	0.18238	0.061471	0.10218	0.19881	0.21584	0.20667	0.30246	0.3049	0.1334	0.12801	0.28726	0.0077948	0.010834	0.0024197	0.24039	0.19579	0.12309	0.39637	0.3936	0.41161	0.28001
1508.71	0.52752	0.43718	0.097651	0.87104	0.8962	0.87894	0.95159	0.99814	0.99847	0.99789	0.95803	0.52013	0.59843	0.53565	0.48632	0.84108	0.28618	0.45806	0.32501	0.43823	0.063467	0.062256	0.057091	0.0439	0.03711	0.067132	0.15448	0.14978	0.17851	0.054839	0.081827	0.20676	0.21293	0.20826	0.27567	0.29099	0.13134	0.11984	0.2622	0.0064644	0.011044	0.0026086	0.18468	0.14765	0.090307	0.31813	0.32288	0.33153	0.22115
1513.72	0.48029	0.3612	0.24607	0.6686	0.8477	0.78907	0.94915	0.98994	0.97927	0.98872	0.85107	0.59578	0.84827	0.7705	0.71996	0.90847	0.48763	0.63827	0.51552	0.58728	0.055547	0.070304	0.084093	0.044484	0.052513	0.10967	0.14546	0.14105	0.20519	0.099222	0.13317	0.14893	0.15819	0.16957	0.2282	0.21817	0.097076	0.085328	0.10296	0.013379	0.020123	0.005774	0.19767	0.17166	0.12604	0.37056	0.37013	0.3937	0.27611
1090.56	0.55246	0.4485	0.18091	0.70912	0.87538	0.82039	0.96596	0.97817	0.99106	0.99001	0.82751	0.55896	0.74497	0.67548	0.64027	0.97303	0.56515	0.72261	0.51671	0.60211	0.067273	0.058921	0.049454	0.049021	0.057765	0.13355	0.16687	0.16888	0.25493	0.094798	0.1334	0.21175	0.22165	0.24253	0.297	0.30146	0.15265	0.12528	0.16971	0.016334	0.026053	0.0073188	0.2151	0.18842	0.1392	0.39554	0.4216	0.40585	0.2968
1471.67	0.95742	0.82474	0.29966	0.82133	0.71877	0.71465	0.72121	0.80102	0.83317	0.80963	0.72209	0.69863	0.6435	0.57478	0.53323	0.94793	0.56669	0.69492	0.29945	0.51985	0.083381	0.081684	0.042727	0.072695	0.044653	0.12862	0.21711	0.21782	0.30612	0.044671	0.080017	0.15515	0.1523	0.16454	0.20623	0.22565	0.094341	0.080795	0.19141	0.0084624	0.010565	0.0032278	0.12615	0.099935	0.041195	0.21479	0.22538	0.23736	0.14837
1429.68	0.89799	0.76432	0.31193	0.70358	0.77753	0.67766	0.84879	0.91222	0.89831	0.88117	0.75608	0.65287	0.69823	0.62426	0.58903	0.98451	0.54318	0.72051	0.3071	0.47427	0.099637	0.083539	0.058827	0.091077	0.064991	0.14941	0.23241	0.23721	0.32298	0.061285	0.10751	0.12	0.1232	0.13404	0.16768	0.19791	0.073263	0.062674	0.14091	0.010887	0.015528	0.0045478	0.18223	0.17907	0.1091	0.37055	0.39768	0.3838	0.28068
1449.69	0.66258	0.5766	0.13828	0.83103	0.83975	0.81416	0.86395	0.92486	0.96603	0.93256	0.90872	0.62505	0.68669	0.61444	0.54677	0.95512	0.43447	0.57042	0.27864	0.41734	0.096151	0.091892	0.063342	0.08867	0.062749	0.13165	0.24039	0.23644	0.29633	0.056749	0.10878	0.13332	0.13253	0.14319	0.17754	0.1909	0.085627	0.06996	0.26357	0.0087019	0.014014	0.0034421	0.21185	0.18067	0.092743	0.33872	0.35398	0.372	0.25165
1415.66	0.8036	0.65638	0.30891	0.68362	0.75077	0.6998	0.7998	0.8637	0.92119	0.87557	0.70562	0.68713	0.79701	0.71478	0.6591	0.9202	0.60699	0.74065	0.36848	0.54443	0.070124	0.072718	0.060376	0.066832	0.048214	0.12478	0.18341	0.1869	0.27599	0.057101	0.095904	0.10897	0.10915	0.11781	0.15597	0.16644	0.066692	0.054298	0.1445	0.0085617	0.011814	0.0035543	0.15335	0.13118	0.074085	0.28153	0.29234	0.31538	0.20522
1226.57	0.65963	0.53691	0.22901	0.76411	0.79673	0.74385	0.85891	0.90629	0.94594	0.91843	0.80487	0.62672	0.70752	0.63262	0.57907	0.97515	0.48919	0.66227	0.33868	0.50876	0.071309	0.061525	0.066578	0.062141	0.050031	0.11232	0.18668	0.1795	0.24679	0.060929	0.10308	0.13395	0.13871	0.14091	0.19522	0.20642	0.083005	0.072208	0.17951	0.0077354	0.011444	0.0029979	0.16343	0.14024	0.085115	0.3059	0.32133	0.32949	0.21903
1812.82	0.57326	0.47388	0.16678	0.72599	0.80035	0.77181	0.85502	0.91323	0.94512	0.91743	0.85555	0.64289	0.77753	0.70146	0.63285	0.96506	0.46319	0.58632	0.39937	0.46248	0.071278	0.092432	0.063127	0.063903	0.055745	0.12306	0.19722	0.19411	0.25972	0.071421	0.1122	0.13761	0.1346	0.15419	0.18104	0.18054	0.091096	0.069277	0.15952	0.01063	0.016584	0.0043404	0.18088	0.15525	0.097039	0.31966	0.32032	0.34606	0.2361
1491.69	0.60297	0.49509	0.14175	0.75842	0.71747	0.73119	0.73977	0.79984	0.87889	0.83533	0.77641	0.70721	0.72338	0.64545	0.59572	0.9938	0.46143	0.62972	0.32845	0.47448	0.067386	0.083557	0.062449	0.059122	0.046456	0.098347	0.17687	0.17741	0.23388	0.061329	0.097723	0.11309	0.11491	0.12258	0.15873	0.16259	0.068452	0.058525	0.23638	0.0084887	0.012009	0.0032023	0.12713	0.096276	0.050656	0.20506	0.20563	0.2409	0.14115
1304.6	0.58555	0.48713	0.11405	0.79981	0.70618	0.7134	0.75533	0.8163	0.82235	0.81589	0.83954	0.66114	0.6092	0.54594	0.50159	0.86978	0.35076	0.54338	0.35237	0.41027	0.065231	0.060333	0.047816	0.042326	0.036523	0.07163	0.15521	0.15064	0.18488	0.055018	0.079746	0.2039	0.20288	0.20772	0.25277	0.26592	0.12986	0.10803	0.23375	0.006663	0.010921	0.0027195	0.103	0.077976	0.048454	0.19318	0.20237	0.2035	0.12682
1303.6	0.60625	0.51288	0.1124	0.81456	0.69541	0.70292	0.74163	0.80625	0.80053	0.79808	0.84745	0.67329	0.59847	0.53618	0.4864	0.85514	0.34341	0.52461	0.33783	0.38433	0.071981	0.068051	0.046663	0.046828	0.039207	0.077485	0.16789	0.16385	0.19713	0.052278	0.08032	0.20664	0.20195	0.21128	0.24681	0.26073	0.13313	0.10652	0.23274	0.0065308	0.010845	0.0026244	0.10357	0.080251	0.048747	0.19551	0.20523	0.20354	0.12967
1509.71	0.58879	0.48066	0.14057	0.85341	0.76163	0.76543	0.80215	0.855	0.8843	0.87496	0.89799	0.62317	0.61149	0.54666	0.49689	0.86277	0.33042	0.51016	0.32298	0.44237	0.06162	0.058499	0.056955	0.043041	0.034592	0.067653	0.1492	0.14596	0.17898	0.050954	0.076998	0.19297	0.1976	0.19256	0.25826	0.26928	0.1167	0.107	0.22935	0.0056217	0.0087423	0.0021733	0.11982	0.089382	0.049348	0.21266	0.218	0.2282	0.14007
1320.66	0.64275	0.5389	0.14259	0.8722	0.75995	0.74118	0.8181	0.875	0.83469	0.86293	0.9604	0.59913	0.55235	0.49342	0.43874	0.78135	0.26967	0.43111	0.31138	0.38559	0.065576	0.072474	0.049436	0.04389	0.033278	0.066424	0.16304	0.15843	0.18392	0.042505	0.065162	0.22236	0.21729	0.22038	0.26598	0.2843	0.138	0.11608	0.18623	0.0049037	0.0077938	0.0018417	0.11418	0.09425	0.059906	0.23637	0.23584	0.23328	0.15668
1384.62	0.56819	0.45104	0.23887	0.81938	0.6981	0.71278	0.73046	0.77832	0.84316	0.80975	0.63952	0.69867	0.6221	0.54913	0.54343	0.93937	0.64802	0.87601	0.35114	0.61433	0.072084	0.064946	0.051882	0.057797	0.070612	0.16059	0.19064	0.19762	0.29205	0.10299	0.16111	0.13302	0.14473	0.15585	0.21455	0.21088	0.089137	0.078324	0.22274	0.016804	0.018136	0.0049474	0.1207	0.094421	0.049648	0.20673	0.22542	0.23423	0.14115
1160.55	0.56274	0.4493	0.20518	0.81051	0.6111	0.64045	0.6409	0.68777	0.76683	0.73335	0.58055	0.78057	0.65706	0.58094	0.55229	0.96732	0.65906	0.85946	0.37521	0.64507	0.068002	0.068164	0.058967	0.054415	0.05877	0.14233	0.17716	0.179	0.27073	0.078685	0.13491	0.13079	0.14104	0.14887	0.20229	0.19558	0.08565	0.073756	0.25113	0.011898	0.013582	0.0036606	0.083174	0.060913	0.036538	0.14577	0.15478	0.16992	0.095018
1757.77	0.46787	0.35093	0.20516	0.87692	0.80404	0.82666	0.83851	0.87049	0.95219	0.93727	0.82828	0.59307	0.63809	0.56425	0.53292	0.90874	0.46061	0.65391	0.36815	0.64664	0.043847	0.061014	0.064796	0.036983	0.041159	0.091695	0.13825	0.13925	0.20028	0.077448	0.10925	0.14641	0.15937	0.15618	0.23875	0.22422	0.090606	0.088494	0.20612	0.009522	0.010294	0.002755	0.12881	0.093268	0.053221	0.21694	0.20896	0.24606	0.14138
1531.69	0.56525	0.43555	0.19547	0.84149	0.83838	0.84063	0.88866	0.93603	0.96797	0.95826	0.81366	0.5549	0.61621	0.54313	0.5284	0.91249	0.51214	0.71605	0.38067	0.72142	0.044808	0.061955	0.053213	0.033895	0.035896	0.089979	0.1325	0.1324	0.20421	0.06701	0.097428	0.14699	0.16179	0.15987	0.23906	0.23776	0.093271	0.090978	0.2263	0.0097822	0.010943	0.0030002	0.14129	0.10766	0.068522	0.24848	0.24127	0.27434	0.16478
1139.56	0.4628	0.36715	0.12295	0.89111	0.84715	0.85422	0.90437	0.94703	0.95582	0.95904	0.91413	0.54556	0.58448	0.51832	0.48737	0.85256	0.39856	0.5939	0.37458	0.60779	0.053099	0.064606	0.056595	0.036346	0.040632	0.086163	0.14374	0.14052	0.19327	0.068633	0.10325	0.18951	0.20427	0.20336	0.28114	0.278	0.12475	0.11636	0.25782	0.009152	0.012239	0.0029537	0.15083	0.11668	0.078324	0.26563	0.26265	0.28132	0.17815
1641.75	0.69355	0.56325	0.24651	0.71649	0.56029	0.53709	0.61769	0.66502	0.70051	0.69237	0.61479	0.8122	0.68822	0.61227	0.5592	0.95681	0.50786	0.69874	0.35162	0.48047	0.068055	0.076324	0.063945	0.058379	0.046048	0.1076	0.18243	0.17736	0.24212	0.054034	0.089508	0.12075	0.12029	0.12826	0.15857	0.16575	0.071736	0.056967	0.14652	0.0068092	0.0088722	0.00243	0.064588	0.054568	0.039962	0.15115	0.15365	0.1629	0.098841
1120.55	0.74497	0.63579	0.19433	0.70599	0.49921	0.49717	0.53024	0.58596	0.63538	0.62109	0.56553	0.89059	0.69651	0.62592	0.56492	0.9774	0.52853	0.69886	0.36413	0.41153	0.081639	0.072982	0.050435	0.070909	0.050138	0.1184	0.20806	0.20788	0.27594	0.052483	0.085957	0.15494	0.15017	0.16589	0.1839	0.19677	0.094322	0.071827	0.17952	0.0076269	0.011425	0.0032315	0.053714	0.042495	0.027705	0.11767	0.1276	0.12822	0.076479
1828.82	0.72243	0.59734	0.2996	0.68618	0.51057	0.46697	0.57894	0.62402	0.6321	0.634	0.57204	0.86423	0.67178	0.59676	0.5456	0.93234	0.52206	0.72691	0.3251	0.38891	0.087599	0.092681	0.063851	0.078499	0.067095	0.14713	0.23379	0.22804	0.29565	0.066823	0.11332	0.10828	0.10239	0.11925	0.13049	0.13868	0.067091	0.045755	0.10693	0.0090194	0.011218	0.0030059	0.062307	0.060999	0.046586	0.16757	0.1764	0.17201	0.1142
1451.69	0.80644	0.69762	0.27431	0.76876	0.50445	0.46523	0.56023	0.61307	0.57702	0.60902	0.65644	0.85282	0.58335	0.51758	0.45399	0.82084	0.41079	0.58297	0.2779	0.3038	0.10021	0.11486	0.051622	0.087197	0.064403	0.14219	0.26322	0.26247	0.31208	0.049745	0.090784	0.14351	0.12776	0.15265	0.14808	0.16239	0.089624	0.057363	0.10472	0.0070633	0.009031	0.0022637	0.057666	0.058937	0.042001	0.16471	0.17017	0.1576	0.1112
1553.71	0.69914	0.59524	0.22355	0.78363	0.61775	0.55731	0.69806	0.74427	0.70363	0.72704	0.70922	0.73996	0.57788	0.51147	0.46104	0.82751	0.44644	0.65239	0.29809	0.38666	0.096127	0.086036	0.055462	0.077741	0.067374	0.14159	0.23717	0.23467	0.29439	0.059229	0.10921	0.15099	0.14606	0.16198	0.17963	0.19768	0.099038	0.070547	0.15367	0.0081596	0.011272	0.002695	0.09312	0.093458	0.072816	0.23742	0.2548	0.23021	0.16568
1287.61	0.72636	0.63699	0.1392	0.68436	0.68866	0.6365	0.75779	0.82666	0.79103	0.8024	0.8105	0.70782	0.72609	0.65967	0.58281	0.97791	0.40518	0.52438	0.4153	0.38329	0.082574	0.095707	0.048336	0.069408	0.047031	0.10872	0.21329	0.20891	0.26634	0.048785	0.075934	0.19218	0.18099	0.20934	0.21021	0.2309	0.12515	0.090987	0.14731	0.0082294	0.015471	0.004175	0.12119	0.11179	0.08714	0.26712	0.27091	0.26502	0.19264
1424.63	0.82332	0.70137	0.27747	0.72486	0.6593	0.61191	0.70935	0.77505	0.7856	0.76463	0.65321	0.74943	0.68651	0.61307	0.56903	0.9784	0.5958	0.76188	0.33032	0.4602	0.096619	0.082096	0.050027	0.08393	0.066659	0.1605	0.23141	0.23826	0.32889	0.063419	0.11422	0.13309	0.13124	0.14929	0.17295	0.19074	0.085966	0.064868	0.1581	0.010785	0.01482	0.0041228	0.12335	0.11299	0.065853	0.25099	0.27561	0.26551	0.18223
2165	0.65069	0.59678	0.094119	0.80171	0.55722	0.52883	0.59873	0.6501	0.64016	0.64945	0.79771	0.83868	0.57455	0.51116	0.4376	0.80035	0.29093	0.4786	0.20885	0.19103	0.13798	0.12106	0.064308	0.11975	0.08341	0.13084	0.30568	0.30304	0.30703	0.054107	0.10618	0.13624	0.1226	0.14126	0.13294	0.15484	0.086113	0.056244	0.24283	0.0071009	0.012324	0.0027093	0.090623	0.088	0.056801	0.19935	0.21745	0.2017	0.14114
2164	0.77049	0.69132	0.17031	0.72219	0.53247	0.45979	0.608	0.65952	0.60568	0.63373	0.75975	0.84314	0.60108	0.53703	0.4612	0.814	0.29745	0.4818	0.23772	0.19158	0.13223	0.11977	0.064438	0.11436	0.076363	0.1286	0.29587	0.29087	0.30196	0.049477	0.092692	0.13872	0.12218	0.14317	0.12987	0.15693	0.08536	0.053702	0.13408	0.0063875	0.011085	0.0026107	0.079841	0.088367	0.068654	0.22367	0.24086	0.2108	0.16051
1690.84	0.68977	0.63043	0.10182	0.79885	0.44867	0.45872	0.46949	0.52066	0.52947	0.54782	0.63539	0.92854	0.56085	0.50163	0.43372	0.81076	0.3797	0.5651	0.27966	0.25505	0.1132	0.098851	0.044814	0.096344	0.066617	0.12798	0.27557	0.27784	0.31028	0.050089	0.088154	0.18975	0.17266	0.19817	0.18463	0.2049	0.12232	0.081889	0.25061	0.0076016	0.01214	0.0030197	0.044146	0.037673	0.026589	0.10439	0.11538	0.10504	0.066896
1423.62	0.64819	0.53303	0.2484	0.75001	0.50136	0.50523	0.53497	0.57781	0.64404	0.61928	0.50352	0.88244	0.62746	0.55339	0.52347	0.92516	0.62737	0.86949	0.30577	0.44697	0.086737	0.069143	0.055394	0.075605	0.073762	0.16117	0.22954	0.22827	0.3094	0.081901	0.13881	0.11071	0.11034	0.12269	0.14947	0.15322	0.071235	0.052277	0.19774	0.011422	0.012924	0.0034558	0.058388	0.047802	0.028531	0.12402	0.14088	0.14001	0.080678
1423.61	0.60835	0.49167	0.22486	0.72126	0.46728	0.48525	0.49836	0.53644	0.62938	0.596	0.42754	0.92101	0.65618	0.57835	0.55471	0.97137	0.72473	0.97544	0.35108	0.54643	0.076055	0.061306	0.057471	0.067607	0.068598	0.15693	0.2068	0.20549	0.30022	0.085236	0.13945	0.10557	0.1092	0.11768	0.15061	0.15125	0.068702	0.052423	0.24542	0.012464	0.013657	0.0039448	0.046049	0.034638	0.024321	0.095084	0.10779	0.11335	0.059375
1069.57	0.72908	0.61312	0.25838	0.77174	0.41266	0.43624	0.4293	0.47209	0.54151	0.52551	0.41178	0.97012	0.5911	0.52349	0.49541	0.89976	0.68579	0.92538	0.3293	0.47364	0.08956	0.058431	0.04595	0.075009	0.067653	0.16082	0.22913	0.23053	0.3209	0.073038	0.12217	0.15256	0.15246	0.1647	0.19557	0.2033	0.097737	0.074472	0.22974	0.011244	0.012596	0.0037116	0.033018	0.024279	0.014555	0.072621	0.087553	0.081865	0.043678
1183.55	0.67445	0.56654	0.16654	0.76364	0.49169	0.52751	0.50389	0.55844	0.65603	0.60927	0.51987	0.92605	0.70277	0.62513	0.568	0.99531	0.61753	0.79939	0.33026	0.51209	0.084149	0.075147	0.065544	0.069844	0.05243	0.12317	0.19608	0.19191	0.26711	0.052606	0.10282	0.11696	0.11935	0.12503	0.15776	0.16152	0.07118	0.057857	0.29441	0.0073333	0.010019	0.0027448	0.054245	0.037283	0.020856	0.092601	0.10096	0.11435	0.058668
1133.57	0.62021	0.51169	0.18176	0.78731	0.44109	0.50837	0.44502	0.49582	0.58469	0.55645	0.45253	0.95028	0.64059	0.56994	0.53997	0.95857	0.67466	0.8771	0.39669	0.57272	0.072162	0.069122	0.048457	0.055368	0.05406	0.13382	0.18342	0.1864	0.27227	0.072956	0.11592	0.16164	0.1656	0.17941	0.21623	0.20969	0.10468	0.084838	0.2765	0.012012	0.013734	0.0041212	0.035542	0.021788	0.012666	0.061304	0.067278	0.074871	0.03591
1570.64	0.66577	0.54436	0.24798	0.65751	0.3866	0.43459	0.39604	0.44323	0.56387	0.50874	0.30274	0.94412	0.75354	0.67122	0.65648	0.89304	0.94167	0.86619	0.43751	0.66699	0.081431	0.076065	0.058124	0.074989	0.075712	0.1985	0.21789	0.21682	0.34903	0.098299	0.1582	0.098856	0.1038	0.12033	0.1456	0.13986	0.065838	0.050601	0.26057	0.019575	0.020694	0.0070376	0.034401	0.022827	0.015201	0.060349	0.068647	0.080164	0.037514
1155.56	0.49731	0.39523	0.1334	0.7842	0.5881	0.67037	0.60078	0.65233	0.75395	0.72198	0.63126	0.78224	0.68367	0.62134	0.58958	0.98069	0.51846	0.70906	0.5106	0.5944	0.047652	0.041103	0.048468	0.03089	0.032347	0.076855	0.13111	0.12153	0.1771	0.077437	0.091943	0.25712	0.26934	0.27028	0.35231	0.33446	0.16507	0.154	0.25991	0.010865	0.015517	0.0048219	0.056313	0.030371	0.017495	0.086958	0.091968	0.10238	0.050227
898.469	0.60695	0.47871	0.23441	0.55162	0.50548	0.52584	0.56433	0.62451	0.72351	0.65681	0.40772	0.92807	0.95725	0.88288	0.84268	0.73063	0.87447	0.98547	0.73291	0.81117	0.058184	0.051399	0.070921	0.041592	0.043227	0.13101	0.14115	0.12439	0.2317	0.089258	0.12187	0.18836	0.20572	0.22293	0.28021	0.26402	0.12425	0.1115	0.16741	0.016708	0.026645	0.0096059	0.05863	0.038147	0.034571	0.10798	0.11676	0.12817	0.071211
1533.68	0.6189	0.42061	0.41418	0.82649	0.84532	0.82753	0.92491	0.95211	0.99374	0.99184	0.86724	0.53552	0.69675	0.61559	0.58716	0.93356	0.41259	0.59934	0.43257	0.89077	0.02328	0.059251	0.10128	0.017191	0.015304	0.039019	0.068603	0.065734	0.10745	0.047341	0.05692	0.13347	0.15254	0.12537	0.2417	0.23081	0.069795	0.086804	0.1223	0.0048011	0.0041286	0.0015727	0.10585	0.074874	0.056262	0.20829	0.17124	0.2335	0.12803
1533.68	0.67615	0.47328	0.42778	0.83915	0.79166	0.77464	0.86592	0.89851	0.93331	0.94853	0.86559	0.56782	0.66071	0.58253	0.5493	0.889	0.36806	0.54879	0.39449	0.79793	0.025976	0.067541	0.09402	0.019028	0.015244	0.03825	0.075353	0.073473	0.11132	0.041302	0.050538	0.13712	0.15092	0.12739	0.22995	0.22373	0.070267	0.083252	0.10645	0.0040963	0.0034344	0.0012852	0.087719	0.063289	0.04588	0.18489	0.15017	0.20263	0.11169
1848.85	0.679	0.49948	0.31038	0.84952	0.89186	0.8743	0.94568	0.98762	0.98426	0.96468	0.88717	0.51997	0.71457	0.639	0.56688	0.89889	0.20999	0.31429	0.35712	0.59007	0.029134	0.098485	0.10274	0.024596	0.013172	0.027586	0.088191	0.084564	0.10273	0.031215	0.035773	0.14673	0.14907	0.13122	0.21182	0.20924	0.071999	0.081842	0.097245	0.0029575	0.0032668	0.0011772	0.13133	0.097412	0.059789	0.24555	0.18976	0.26698	0.15784
1615.78	0.78631	0.64216	0.23497	0.704	0.87004	0.80238	0.94824	0.98439	0.96443	0.99901	0.96393	0.54997	0.80078	0.72946	0.63848	0.99071	0.30191	0.35793	0.48776	0.53886	0.04279	0.12084	0.062	0.039134	0.020611	0.057098	0.13329	0.13324	0.17992	0.03279	0.039851	0.19254	0.18307	0.19877	0.22765	0.23794	0.11243	0.096958	0.074334	0.005435	0.0088028	0.0029176	0.15914	0.14118	0.11211	0.33939	0.2866	0.33813	0.24257
1821.86	0.29686	0.19891	0.28522	0.83444	0.71995	0.71925	0.80222	0.80313	0.8932	0.88084	0.77724	0.67096	0.70486	0.61964	0.56939	0.91948	0.45706	0.67341	0.3874	0.60632	0.04586	0.084263	0.11767	0.041174	0.065491	0.11669	0.1438	0.14259	0.1939	0.11733	0.17137	0.095638	0.10196	0.10298	0.16104	0.13224	0.062522	0.05207	0.13079	0.011553	0.010672	0.0027497	0.11379	0.093283	0.072626	0.22537	0.20851	0.25284	0.15141
1700.75	0.39148	0.26578	0.29322	0.7912	0.84321	0.84197	0.91033	0.92802	0.9799	0.99553	0.80051	0.56473	0.70828	0.62584	0.61406	0.97462	0.51918	0.74435	0.4262	0.72647	0.035099	0.061523	0.081794	0.031293	0.047201	0.099275	0.12199	0.12217	0.18748	0.11616	0.14302	0.10904	0.12236	0.12089	0.20188	0.17858	0.068776	0.06783	0.13911	0.014281	0.013375	0.0039494	0.1497	0.11517	0.075975	0.26509	0.24891	0.30291	0.17854
1888.91	0.46568	0.34422	0.22894	0.80119	0.68773	0.65957	0.76426	0.78153	0.86669	0.84541	0.77222	0.7108	0.73217	0.64568	0.56833	0.95085	0.42091	0.61048	0.32942	0.56571	0.054011	0.077101	0.11928	0.048984	0.044291	0.083758	0.14123	0.13625	0.18115	0.056586	0.10221	0.089167	0.095301	0.087672	0.14049	0.13373	0.051157	0.046234	0.18254	0.0047387	0.0057617	0.0014476	0.10055	0.082201	0.064816	0.20465	0.19241	0.23222	0.13631
1288.61	0.49828	0.37242	0.27922	0.84319	0.70394	0.6892	0.75887	0.77862	0.89372	0.85346	0.74185	0.70204	0.71028	0.62885	0.55499	0.94295	0.47845	0.67131	0.31744	0.54084	0.05863	0.050125	0.10033	0.051195	0.048061	0.096676	0.1526	0.14559	0.19765	0.062697	0.11397	0.11446	0.1211	0.11001	0.18214	0.17284	0.067981	0.061006	0.19322	0.0049709	0.0061514	0.0015218	0.1095	0.08344	0.04936	0.20126	0.20891	0.2315	0.13353
1844.84	0.35305	0.22642	0.33043	0.91575	0.77745	0.80456	0.8428	0.84493	0.94402	0.94284	0.83451	0.60043	0.65858	0.57621	0.5379	0.87834	0.42182	0.62914	0.39624	0.79356	0.029201	0.073432	0.11934	0.024239	0.034829	0.070565	0.097781	0.094776	0.13957	0.084525	0.11443	0.11402	0.12834	0.1136	0.20983	0.17493	0.067106	0.071196	0.14981	0.0079479	0.0060852	0.0018231	0.099188	0.069909	0.051623	0.1833	0.15308	0.21163	0.11253
1510.72	0.42713	0.28577	0.2448	0.75476	0.78593	0.80978	0.8501	0.87704	0.99846	0.95758	0.8361	0.60422	0.77938	0.70235	0.66272	0.98787	0.38645	0.59069	0.494	0.675	0.026512	0.03411	0.093032	0.017393	0.019895	0.037085	0.069942	0.065568	0.094965	0.073524	0.07737	0.17421	0.19226	0.16423	0.28653	0.26443	0.098642	0.10889	0.16143	0.0060454	0.0076955	0.0025788	0.10196	0.062051	0.040208	0.16919	0.15863	0.20094	0.10374
1532.7	0.51644	0.35496	0.29885	0.80144	0.68223	0.72439	0.72111	0.7488	0.88946	0.85089	0.64278	0.68976	0.71885	0.63536	0.61232	0.99878	0.57368	0.79286	0.44539	0.85859	0.028269	0.044108	0.084527	0.022221	0.023782	0.058983	0.082202	0.08242	0.14004	0.065332	0.0837	0.12612	0.1458	0.12486	0.23069	0.21195	0.070548	0.080512	0.21092	0.0069566	0.0063793	0.0022415	0.068062	0.039941	0.026691	0.11405	0.1034	0.14433	0.065884
1820.86	0.49816	0.34322	0.47341	0.79528	0.61604	0.60952	0.68124	0.69269	0.78731	0.78074	0.64507	0.74919	0.69949	0.61532	0.57103	0.92932	0.51443	0.72536	0.37085	0.62638	0.041395	0.07425	0.103	0.040005	0.047688	0.10509	0.14227	0.13731	0.19743	0.086765	0.12241	0.092467	0.095941	0.094565	0.15272	0.1323	0.053488	0.04706	0.08513	0.0084974	0.0066867	0.0020514	0.066873	0.052968	0.037375	0.15188	0.13772	0.17185	0.094997
1601.74	0.66691	0.49099	0.4803	0.66874	0.70265	0.66885	0.77292	0.81531	0.88281	0.85273	0.60775	0.69597	0.78966	0.70343	0.67926	0.92821	0.69422	0.86446	0.4514	0.70778	0.045474	0.072491	0.070865	0.043887	0.047786	0.13151	0.15285	0.14958	0.24654	0.089944	0.12217	0.093976	0.096917	0.10574	0.15453	0.14438	0.058731	0.048937	0.081825	0.013188	0.012507	0.004219	0.11019	0.092501	0.062011	0.22853	0.22034	0.25736	0.15713
1526.7	0.75155	0.60363	0.34155	0.6201	0.54313	0.51446	0.60125	0.65638	0.7158	0.67939	0.49619	0.85479	0.78691	0.70804	0.67072	0.9169	0.69959	0.87893	0.44411	0.54091	0.071275	0.061599	0.055853	0.061333	0.056069	0.14165	0.18008	0.1838	0.27944	0.077173	0.11547	0.12788	0.12941	0.14434	0.17648	0.18241	0.080088	0.062311	0.11734	0.011727	0.015263	0.004833	0.071721	0.059923	0.040712	0.15918	0.1755	0.17639	0.10917
1145.54	0.58242	0.43485	0.34823	0.64327	0.59361	0.59157	0.65224	0.69533	0.77204	0.74116	0.51185	0.7876	0.76255	0.68152	0.67726	0.92901	0.72364	0.93413	0.4931	0.6703	0.050241	0.065575	0.057705	0.044412	0.057026	0.1429	0.15683	0.16002	0.25927	0.11445	0.14319	0.11546	0.12246	0.13814	0.183	0.17193	0.074569	0.062361	0.10943	0.018684	0.019167	0.006335	0.075893	0.059766	0.042698	0.15864	0.16154	0.18111	0.10529
1368.63	0.78582	0.61304	0.52387	0.66568	0.55069	0.506	0.62158	0.65972	0.71172	0.68872	0.42593	0.83389	0.7096	0.62755	0.6213	0.97284	0.84253	0.93911	0.3943	0.71612	0.070414	0.069417	0.072278	0.067086	0.06776	0.1885	0.21266	0.19688	0.32377	0.091163	0.14626	0.085821	0.092094	0.10031	0.14349	0.14514	0.053601	0.04527	0.10782	0.015506	0.014308	0.0048239	0.069138	0.063115	0.04756	0.17062	0.18039	0.18773	0.11433
1851.86	0.64055	0.4821	0.32422	0.71059	0.62666	0.64331	0.66257	0.71015	0.79515	0.77366	0.6252	0.74458	0.72947	0.65105	0.62586	0.98491	0.55544	0.74068	0.43073	0.6169	0.040568	0.065666	0.056878	0.036161	0.034683	0.090213	0.13448	0.13542	0.20563	0.073662	0.089589	0.12584	0.12927	0.13621	0.18915	0.18036	0.073335	0.065982	0.11417	0.010053	0.010259	0.003387	0.069219	0.049068	0.029086	0.13584	0.12806	0.15794	0.084963
1300.63	0.52851	0.38744	0.27042	0.78114	0.64107	0.66247	0.68588	0.71884	0.82479	0.79688	0.60523	0.73033	0.70772	0.62701	0.5917	0.98997	0.61631	0.8163	0.44308	0.73459	0.040579	0.049619	0.066173	0.03335	0.037115	0.092399	0.11565	0.12121	0.19639	0.071723	0.10242	0.13933	0.15234	0.14637	0.22488	0.21067	0.085881	0.080246	0.19441	0.0085658	0.0089958	0.0027549	0.07176	0.048611	0.034189	0.13423	0.13272	0.15847	0.082984
1342.64	0.67801	0.55376	0.21363	0.80973	0.54138	0.58295	0.55781	0.61381	0.68562	0.66171	0.57766	0.84194	0.66309	0.59072	0.54357	0.95985	0.57887	0.74526	0.37605	0.59125	0.064771	0.070893	0.056344	0.049644	0.040505	0.10712	0.16545	0.16269	0.23757	0.051908	0.089683	0.15572	0.1607	0.16683	0.21616	0.21374	0.094598	0.082546	0.22464	0.0074484	0.00915	0.0025962	0.054586	0.03648	0.02036	0.098426	0.10079	0.11468	0.060225
1326.58	0.66416	0.52642	0.2595	0.76522	0.56339	0.5982	0.58539	0.63875	0.72478	0.69008	0.53106	0.81504	0.67064	0.59409	0.56639	0.9823	0.66943	0.86633	0.38425	0.62228	0.058194	0.060252	0.050696	0.046692	0.044816	0.11902	0.1611	0.16167	0.24874	0.067714	0.10608	0.13174	0.13577	0.1427	0.19226	0.18797	0.083139	0.069098	0.21017	0.0097986	0.010607	0.0031613	0.06092	0.041734	0.023368	0.11046	0.11634	0.13169	0.068549
1285.61	0.70908	0.57163	0.23448	0.71053	0.70412	0.69188	0.74288	0.80475	0.86301	0.83436	0.70526	0.70334	0.7578	0.67968	0.63371	0.9536	0.54852	0.69244	0.40861	0.57706	0.056677	0.074113	0.053576	0.050632	0.039542	0.1024	0.15651	0.1628	0.2412	0.058104	0.085844	0.13353	0.13712	0.14735	0.19031	0.19552	0.08047	0.070174	0.15651	0.0089277	0.011925	0.0035766	0.11265	0.088171	0.052376	0.20752	0.2061	0.23392	0.14247
1285.59	0.69785	0.56589	0.22247	0.75471	0.69991	0.68645	0.74938	0.81168	0.82915	0.82034	0.74602	0.68846	0.69394	0.61861	0.57236	0.9728	0.49001	0.6416	0.37921	0.55946	0.059128	0.087069	0.054862	0.048332	0.038861	0.099261	0.16138	0.16261	0.23207	0.052567	0.083244	0.13648	0.13802	0.14954	0.18733	0.19225	0.083371	0.070282	0.15409	0.0078759	0.010201	0.0028314	0.10641	0.086811	0.055401	0.2098	0.20307	0.22739	0.14239
1490.69	0.72436	0.56872	0.3041	0.76564	0.69735	0.6903	0.72928	0.78044	0.86877	0.83573	0.71029	0.70792	0.74416	0.66384	0.60694	0.98345	0.52342	0.66996	0.35897	0.60004	0.051379	0.066301	0.068764	0.047433	0.033207	0.087917	0.14743	0.14537	0.21411	0.047757	0.076375	0.11781	0.12202	0.12061	0.1788	0.17984	0.065886	0.061947	0.15309	0.005797	0.006987	0.0021074	0.099522	0.073882	0.039452	0.18105	0.17562	0.21016	0.11916
1530.69	0.62549	0.4898	0.19564	0.8792	0.72612	0.73739	0.76439	0.80893	0.86376	0.851	0.76688	0.6415	0.58512	0.51351	0.48194	0.86358	0.45014	0.66683	0.30933	0.63509	0.050537	0.055093	0.062496	0.037009	0.030516	0.07102	0.13045	0.12791	0.1817	0.046168	0.076785	0.14304	0.15627	0.14249	0.22344	0.23031	0.083041	0.084218	0.26386	0.0052052	0.0060448	0.0015972	0.093061	0.06625	0.03916	0.16827	0.16653	0.19014	0.10446
1664.77	0.6062	0.47403	0.23226	0.84906	0.62674	0.63463	0.67955	0.7199	0.73199	0.76229	0.776	0.71126	0.60851	0.53985	0.48503	0.84501	0.36251	0.5249	0.37175	0.55913	0.046122	0.086191	0.066943	0.035695	0.029067	0.069991	0.13939	0.13383	0.17815	0.044606	0.06568	0.16844	0.17039	0.17139	0.22457	0.2195	0.097533	0.087862	0.13736	0.0052185	0.0058735	0.0016213	0.059313	0.045205	0.034636	0.13728	0.12048	0.14217	0.082825
1154.56	0.60256	0.48213	0.17606	0.76914	0.6132	0.63992	0.66053	0.71731	0.74209	0.73801	0.68516	0.72614	0.62238	0.56029	0.53167	0.90217	0.44927	0.65732	0.44221	0.52089	0.051764	0.047295	0.043603	0.031578	0.031376	0.073154	0.13393	0.12752	0.17675	0.063321	0.079971	0.23414	0.23848	0.24276	0.30482	0.30711	0.14848	0.12967	0.18596	0.0082036	0.011583	0.0033198	0.062447	0.042426	0.028209	0.12602	0.13236	0.13316	0.07644
1729.76	0.75714	0.57847	0.41503	0.79508	0.52842	0.54088	0.56482	0.60696	0.66224	0.66849	0.60347	0.81848	0.64517	0.56894	0.52798	0.90362	0.47935	0.66454	0.34431	0.60182	0.045127	0.082825	0.072007	0.038386	0.02899	0.077864	0.13771	0.13407	0.19119	0.045749	0.067186	0.11772	0.1191	0.11814	0.16938	0.16534	0.062147	0.058049	0.10318	0.0053474	0.0045847	0.0015207	0.03873	0.02799	0.017534	0.09168	0.080317	0.10289	0.052822
1609.73	0.7579	0.57871	0.407	0.78209	0.53764	0.56429	0.5642	0.61214	0.68635	0.6791	0.60063	0.8346	0.71049	0.62891	0.57662	0.9737	0.52126	0.66675	0.36998	0.66045	0.043333	0.099018	0.0797	0.038936	0.027474	0.080594	0.1359	0.13062	0.1948	0.042807	0.066069	0.10333	0.10406	0.10562	0.15181	0.14271	0.054288	0.050627	0.10806	0.0054412	0.0046834	0.0016135	0.042809	0.029542	0.017712	0.090141	0.074611	0.1067	0.05276
1623.72	0.73177	0.53917	0.45601	0.67604	0.55959	0.56682	0.60523	0.65325	0.73908	0.71639	0.55578	0.8146	0.78922	0.70123	0.65637	0.9457	0.60681	0.7633	0.43712	0.67702	0.036804	0.081785	0.072998	0.03422	0.028724	0.083246	0.11868	0.11992	0.19179	0.056083	0.074813	0.09324	0.092181	0.096003	0.13754	0.12775	0.05198	0.043702	0.086336	0.0070034	0.0061493	0.0022728	0.050628	0.036519	0.025051	0.1104	0.095805	0.13201	0.067724
1695.75	0.9092	0.73517	0.43162	0.73514	0.50625	0.49194	0.54538	0.60179	0.64092	0.63526	0.59586	0.87413	0.7148	0.63496	0.56393	0.96567	0.49035	0.62865	0.31646	0.4961	0.06241	0.10051	0.075194	0.055935	0.03197	0.089933	0.1716	0.16304	0.22326	0.03309	0.060111	0.10043	0.094454	0.099556	0.1274	0.13189	0.052336	0.04241	0.089409	0.0039152	0.0041587	0.0013191	0.045247	0.036825	0.021747	0.11054	0.10115	0.12239	0.069043
1290.6	0.86611	0.69419	0.46301	0.74761	0.54054	0.5638	0.54064	0.59994	0.70838	0.66502	0.54803	0.86332	0.72284	0.64449	0.59426	0.99748	0.61497	0.76725	0.3246	0.46754	0.06464	0.067404	0.053085	0.060362	0.044212	0.11757	0.18017	0.18775	0.26376	0.058617	0.089124	0.11968	0.11157	0.12017	0.15786	0.15659	0.069173	0.053321	0.11717	0.0076192	0.0075483	0.0025736	0.060825	0.042553	0.015137	0.10901	0.11501	0.13228	0.069565
1665.7833.1	0.74914	0.60133	0.35857	0.75802	0.56024	0.52495	0.62748	0.67505	0.66186	0.68516	0.71927	0.79036	0.64168	0.56947	0.50678	0.86411	0.36732	0.53406	0.30935	0.38282	0.067121	0.10553	0.069986	0.05602	0.042729	0.095394	0.18799	0.1809	0.22093	0.04829	0.077235	0.12394	0.11416	0.12628	0.14621	0.15007	0.070639	0.052171	0.071961	0.0053773	0.00608	0.0016477	0.060258	0.056056	0.038681	0.16349	0.15372	0.16374	0.10669
1665.78	0.74914	0.60133	0.35857	0.75802	0.56024	0.52495	0.62748	0.67505	0.66186	0.68516	0.71927	0.79036	0.64168	0.56947	0.50678	0.86411	0.36732	0.53406	0.30935	0.38282	0.067121	0.10553	0.069986	0.05602	0.042729	0.095394	0.18799	0.1809	0.22093	0.04829	0.077235	0.12394	0.11416	0.12628	0.14621	0.15007	0.070639	0.052171	0.071961	0.0053773	0.00608	0.0016477	0.060258	0.056056	0.038681	0.16349	0.15372	0.16374	0.10669
1665.77	0.73162	0.58155	0.35245	0.74366	0.58826	0.54761	0.6604	0.70733	0.69924	0.71708	0.72621	0.76923	0.66458	0.58968	0.52966	0.89255	0.3847	0.55318	0.32028	0.41827	0.064316	0.10534	0.073761	0.054627	0.042506	0.095369	0.18059	0.17414	0.21865	0.050257	0.08001	0.11427	0.10758	0.1181	0.1415	0.14494	0.064853	0.049531	0.075047	0.0057305	0.006498	0.001782	0.068793	0.063923	0.045249	0.17987	0.16795	0.18308	0.11909
1448.68	0.72864	0.56875	0.37856	0.56873	0.55301	0.49385	0.63341	0.67736	0.72532	0.71093	0.5944	0.83748	0.84728	0.76473	0.70012	0.91561	0.51727	0.6813	0.43893	0.44339	0.058411	0.080722	0.074496	0.058507	0.045927	0.10435	0.16758	0.16909	0.23335	0.06679	0.088075	0.1044	0.099447	0.11177	0.1318	0.13584	0.05961	0.044344	0.06045	0.0082701	0.010857	0.003581	0.06867	0.063158	0.051691	0.18029	0.17681	0.19311	0.12433
1620.77	0.67956	0.5144	0.35983	0.77748	0.53732	0.52115	0.59446	0.62453	0.68447	0.69172	0.72015	0.81108	0.68074	0.60507	0.52493	0.87427	0.31545	0.49118	0.31759	0.40873	0.048442	0.067971	0.091383	0.040456	0.027125	0.05256	0.12689	0.12476	0.14761	0.038898	0.056281	0.13388	0.12865	0.11892	0.16843	0.16924	0.068849	0.059801	0.094747	0.0027327	0.00312	0.00095703	0.042389	0.032277	0.022472	0.10868	0.099725	0.11709	0.064563
1619.77	0.74797	0.56888	0.44736	0.78998	0.59999	0.56803	0.66691	0.70533	0.71994	0.74677	0.81843	0.74573	0.67854	0.60436	0.52158	0.85663	0.27943	0.41794	0.32516	0.40694	0.047166	0.091883	0.089046	0.039198	0.02569	0.054018	0.1306	0.12864	0.15064	0.036955	0.051739	0.14077	0.1302	0.12741	0.16995	0.16902	0.073157	0.061189	0.056042	0.0029575	0.0031158	0.00098936	0.05644	0.047231	0.031549	0.14936	0.1291	0.15242	0.093054
1235.61	0.6108	0.41391	0.41249	0.68457	0.55376	0.58537	0.6063	0.63653	0.76617	0.73817	0.63922	0.79621	0.79611	0.72137	0.68598	0.97989	0.39575	0.60914	0.52209	0.66095	0.024811	0.03735	0.10163	0.016537	0.013968	0.027931	0.062929	0.058516	0.083554	0.059883	0.052141	0.1817	0.19528	0.16312	0.27723	0.26199	0.090517	0.10599	0.098209	0.0050485	0.0053911	0.002498	0.033493	0.017213	0.01242	0.067387	0.058267	0.082244	0.035513
868.459	0.57335	0.37745	0.54299	0.68763	0.45091	0.50164	0.49595	0.52686	0.67008	0.62037	0.4791	0.92088	0.80856	0.72731	0.69361	0.95468	0.56126	0.78899	0.51803	0.66596	0.031749	0.040753	0.10296	0.019902	0.024621	0.053126	0.074563	0.071997	0.11032	0.082547	0.089391	0.14869	0.15525	0.13865	0.23078	0.20042	0.080759	0.079534	0.087298	0.007028	0.0062236	0.0026684	0.025011	0.01254	0.0077193	0.048537	0.046023	0.063093	0.02571
886.433	0.51872	0.32247	0.51175	0.73105	0.56884	0.62692	0.62539	0.65266	0.79705	0.75114	0.58403	0.78521	0.79033	0.70824	0.68939	0.97332	0.5196	0.75437	0.54666	0.82599	0.022376	0.039516	0.11425	0.012753	0.017493	0.037629	0.053506	0.050684	0.083326	0.080637	0.080035	0.15386	0.1702	0.14116	0.26477	0.22825	0.082598	0.094227	0.10633	0.0070009	0.0057149	0.0026104	0.037646	0.01853	0.012682	0.06688	0.057495	0.086632	0.035311
1322.55	0.72078	0.49494	0.74735	0.63845	0.52108	0.51995	0.58924	0.62091	0.7312	0.69688	0.39049	0.85304	0.83392	0.74464	0.72704	0.8881	0.88331	0.94533	0.57964	0.9292	0.032855	0.053239	0.087612	0.028716	0.035116	0.11341	0.10485	0.102	0.20077	0.090123	0.11077	0.11067	0.11733	0.11504	0.18927	0.16566	0.066975	0.06008	0.068288	0.012559	0.0092611	0.004256	0.041903	0.029199	0.025038	0.099031	0.092214	0.11874	0.059528
1836.86	0.62253	0.44901	0.44019	0.8387	0.53764	0.55663	0.58865	0.61605	0.67966	0.69254	0.68773	0.80289	0.66469	0.58959	0.5238	0.87007	0.3741	0.54336	0.37325	0.57612	0.03832	0.076877	0.10022	0.029576	0.024614	0.057346	0.11401	0.10503	0.13914	0.045976	0.064368	0.1427	0.14214	0.13216	0.19976	0.18172	0.075482	0.070697	0.085527	0.0038132	0.0033047	0.0011007	0.036106	0.02459	0.017239	0.087525	0.072716	0.096064	0.048784
1549.67	0.66648	0.48386	0.35607	0.72783	0.63431	0.64284	0.68293	0.72021	0.81045	0.80469	0.69777	0.71421	0.74	0.66351	0.61622	0.98175	0.42678	0.60161	0.45685	0.64864	0.027868	0.05014	0.072184	0.023304	0.01719	0.044031	0.090182	0.087564	0.13031	0.047532	0.050581	0.15827	0.16374	0.14947	0.23165	0.22439	0.083643	0.085503	0.10479	0.0047271	0.0050067	0.0019037	0.052073	0.033258	0.023562	0.11148	0.096686	0.12761	0.064106
1870.85	0.60156	0.41312	0.46162	0.74357	0.53892	0.57207	0.58152	0.60805	0.72202	0.71142	0.57337	0.81999	0.74918	0.66409	0.63061	0.99756	0.52749	0.72172	0.4506	0.76643	0.028642	0.077403	0.10028	0.026007	0.024809	0.063254	0.096272	0.094207	0.14801	0.06458	0.075503	0.10383	0.11102	0.10339	0.17149	0.15119	0.053706	0.056443	0.095655	0.0072923	0.0054183	0.0022166	0.035954	0.022448	0.017219	0.077176	0.060363	0.095187	0.042681
1847.87	0.61564	0.44538	0.33053	0.78571	0.67284	0.69678	0.70427	0.73966	0.85583	0.83467	0.81088	0.71695	0.76553	0.68164	0.60942	0.98035	0.34611	0.49039	0.34918	0.5745	0.032681	0.084843	0.10896	0.031311	0.019844	0.044531	0.10959	0.099164	0.12979	0.041784	0.054479	0.096348	0.096276	0.087213	0.14494	0.13323	0.047052	0.048159	0.11575	0.0035677	0.0034704	0.0012073	0.069577	0.045694	0.025913	0.12703	0.10056	0.15527	0.075767
1625.72	0.58852	0.43277	0.34913	0.78025	0.50366	0.54337	0.53415	0.56588	0.69267	0.65683	0.49942	0.87316	0.71809	0.63741	0.59203	0.99386	0.63168	0.83225	0.41391	0.69061	0.04522	0.051326	0.081763	0.036545	0.035577	0.090989	0.12583	0.12064	0.18917	0.06353	0.097033	0.12682	0.1355	0.12764	0.20056	0.18367	0.07291	0.068453	0.17282	0.0067001	0.0065386	0.0021209	0.038524	0.023328	0.014798	0.073745	0.072898	0.091817	0.041945
1350.63	0.6085	0.44282	0.40552	0.7541	0.48454	0.52367	0.5187	0.55657	0.66024	0.62685	0.49794	0.90068	0.72347	0.63839	0.60791	0.99633	0.61862	0.82472	0.38108	0.67506	0.048736	0.08539	0.093104	0.039991	0.041551	0.10378	0.13953	0.13176	0.20026	0.072498	0.11145	0.08498	0.089906	0.091649	0.14014	0.12426	0.047107	0.043496	0.12446	0.0086769	0.0072208	0.0023444	0.038924	0.025982	0.015608	0.077287	0.070095	0.096958	0.04529
1328.64	0.4418	0.31669	0.28293	0.67788	0.53357	0.5828	0.56041	0.59045	0.74162	0.69843	0.55787	0.86696	0.82785	0.74683	0.70586	0.90916	0.5664	0.75007	0.49903	0.56867	0.041227	0.065809	0.078537	0.039551	0.047195	0.10207	0.13792	0.13818	0.20104	0.10972	0.12547	0.12342	0.12737	0.13716	0.18733	0.16053	0.073241	0.064083	0.11317	0.013639	0.014569	0.0048618	0.052904	0.033381	0.020387	0.094472	0.089368	0.11866	0.05807
2104.07	0.37494	0.33454	0.049195	0.87754	0.85315	0.85498	0.88681	0.92434	0.97886	0.94846	0.92475	0.61102	0.63087	0.56223	0.51104	0.90134	0.42634	0.62291	0.30229	0.42409	0.10469	0.087127	0.068953	0.091996	0.095018	0.1576	0.25436	0.25422	0.30755	0.098523	0.17363	0.15173	0.15992	0.17219	0.21005	0.21436	0.11022	0.089345	0.43294	0.01573	0.025511	0.0058181	0.23129	0.19487	0.12339	0.35033	0.37761	0.38503	0.26107
908.49	0.3858	0.30752	0.20976	0.81667	0.94046	0.89635	1	0.97653	0.8897	0.94815	0.95217	0.56895	0.77196	0.69664	0.63073	0.99635	0.46991	0.63612	0.34364	0.41719	0.094386	0.069452	0.098884	0.088251	0.10543	0.17959	0.24584	0.23335	0.29089	0.1356	0.21814	0.13297	0.13649	0.14697	0.20473	0.19116	0.094778	0.075503	0.18554	0.017136	0.025208	0.006253	0.31254	0.27521	0.14896	0.48135	0.52132	0.52529	0.37728
1450.69	0.64295	0.58265	0.090617	0.73598	0.97893	0.91733	0.97766	0.90254	0.90881	0.95548	0.93966	0.55584	0.76102	0.69002	0.62902	0.97664	0.38791	0.51647	0.29989	0.32585	0.12949	0.12819	0.067392	0.11695	0.089012	0.1551	0.28574	0.28366	0.32922	0.082992	0.14177	0.13166	0.12677	0.15094	0.16111	0.18235	0.092311	0.069414	0.26639	0.016635	0.031064	0.0082601	0.37245	0.34816	0.196	0.55654	0.58456	0.59528	0.45532
1431.68	0.29046	0.2388	0.071346	0.88578	0.96626	0.95852	0.93809	0.91613	0.78603	0.86142	0.95106	0.50908	0.73779	0.65943	0.61385	0.97637	0.57591	0.76187	0.36678	0.63288	0.082724	0.060103	0.087566	0.077803	0.097238	0.17116	0.21163	0.21068	0.29432	0.13213	0.22269	0.13498	0.15511	0.15461	0.23803	0.22418	0.10215	0.094167	0.48507	0.020494	0.030696	0.0076346	0.35967	0.28547	0.16773	0.46226	0.49861	0.53775	0.35568
1207.57	0.30575	0.23392	0.11269	0.81404	0.90488	0.88216	0.87886	0.84646	0.70836	0.79897	0.90739	0.47235	0.82156	0.7404	0.73188	0.85781	0.71032	0.87572	0.48673	0.8376	0.062087	0.059074	0.08106	0.056849	0.085435	0.17497	0.17305	0.17279	0.28129	0.16829	0.23924	0.13357	0.16206	0.16676	0.27054	0.24393	0.10065	0.10427	0.38569	0.032265	0.042839	0.012527	0.39767	0.30362	0.16955	0.48351	0.50592	0.57508	0.37426
1225.56	0.34682	0.28334	0.061042	0.77162	0.91711	0.9646	0.84664	0.82445	0.77105	0.80661	0.93053	0.4384	0.70505	0.62619	0.62191	0.97789	0.61112	0.84178	0.42388	0.77306	0.06475	0.067932	0.069489	0.064916	0.080315	0.15573	0.1952	0.19386	0.29701	0.12958	0.18637	0.11867	0.14231	0.14512	0.21601	0.22105	0.090321	0.087522	0.44806	0.026395	0.036955	0.010317	0.35795	0.31208	0.25359	0.54021	0.55133	0.59743	0.4158
1198.57	0.7284	0.61071	0.20879	0.80273	0.94199	0.91479	0.82204	0.77483	0.8753	0.84761	0.83422	0.42491	0.69117	0.62122	0.53657	0.89486	0.30446	0.41112	0.34686	0.5038	0.074248	0.097525	0.081793	0.060298	0.038675	0.085515	0.1844	0.16807	0.21384	0.037577	0.070242	0.17101	0.16943	0.17031	0.21965	0.24616	0.11003	0.092854	0.14038	0.0051629	0.0096234	0.0024308	0.31221	0.31447	0.25017	0.61721	0.59717	0.59951	0.48044
1196.57	0.69977	0.57874	0.35114	0.6502	0.94864	0.794	0.92726	0.88122	0.95592	0.94563	0.96268	0.53301	0.80182	0.73107	0.66477	0.99952	0.35902	0.48213	0.38941	0.34774	0.096856	0.12518	0.087368	0.09338	0.081288	0.15356	0.26031	0.24614	0.29463	0.096681	0.13441	0.13988	0.12976	0.1564	0.17048	0.18338	0.093275	0.067527	0.049784	0.01619	0.025017	0.0075034	0.31288	0.33926	0.24651	0.63961	0.63885	0.62299	0.52226
1563.72	0.52123	0.4406	0.14231	0.6182	0.75811	0.64251	0.90114	0.93764	0.8639	0.88752	0.76697	0.63722	0.71708	0.64782	0.60915	0.97091	0.5081	0.7201	0.49277	0.47662	0.089819	0.086285	0.062992	0.075434	0.085019	0.16217	0.22746	0.22332	0.30153	0.10688	0.14998	0.17397	0.17653	0.20444	0.21373	0.23259	0.12943	0.092454	0.15194	0.019896	0.032661	0.0092569	0.17239	0.1857	0.20815	0.42068	0.44282	0.40125	0.32233
1455.67	0.67498	0.59204	0.19155	0.71265	0.80663	0.69335	0.91874	0.97452	0.88787	0.89653	0.85402	0.61839	0.65903	0.5928	0.54534	0.91413	0.46232	0.64552	0.34309	0.37101	0.1226	0.1007	0.061119	0.099503	0.093469	0.18439	0.28714	0.27207	0.33971	0.085514	0.15015	0.15653	0.15146	0.1799	0.18769	0.21126	0.11316	0.078099	0.14636	0.015223	0.025178	0.0063136	0.2214	0.23743	0.18362	0.47582	0.51485	0.45913	0.37385
1992.93	0.57884	0.71183	0.86096	0.59108	0.090792	0.075729	0.11623	0.14784	0.10598	0.14452	0.32722	0.52644	0.58537	0.53162	0.43674	0.71387	0.26932	0.42322	0.2514	0.079603	0.18292	0.28355	0.089727	0.15546	0.068318	0.12582	0.36535	0.35728	0.31577	0.031932	0.045602	0.17244	0.11441	0.15445	0.085506	0.10741	0.087699	0.039998	0.0086902	0.0056509	0.005204	0.002797	0.00087859	0.0018138	0.0026814	0.014813	0.013024	0.0093746	0.0083145
1992.92	0.59142	0.7251	0.83715	0.58434	0.095945	0.080102	0.12228	0.15515	0.11325	0.15168	0.32958	0.53892	0.59392	0.53927	0.44521	0.72821	0.27687	0.43195	0.25514	0.083044	0.17836	0.27421	0.087067	0.15212	0.067262	0.12536	0.35999	0.35212	0.31497	0.032266	0.046054	0.16834	0.1124	0.15199	0.085048	0.10681	0.085624	0.039264	0.0092299	0.0056555	0.0053349	0.0027976	0.0010275	0.0020397	0.0029046	0.016004	0.014232	0.0104	0.0090568
1983.95	0.57298	0.69717	0.92241	0.6333	0.05524	0.054375	0.06322	0.083909	0.074696	0.09461	0.21131	0.40148	0.56812	0.51626	0.42551	0.72129	0.3765	0.56278	0.22426	0.07146	0.22012	0.22985	0.086153	0.18896	0.091301	0.16949	0.41759	0.41052	0.37416	0.040547	0.064787	0.18149	0.12231	0.16185	0.09495	0.11454	0.094074	0.04299	0.016678	0.0068681	0.0059229	0.0031918	0.00028458	0.00049149	0.00043922	0.0047807	0.0054683	0.0031986	0.002443
2891.39	0.55821	0.67276	0.9081	0.60671	0.070738	0.055486	0.09018	0.11408	0.085645	0.11564	0.28124	0.45699	0.55345	0.50241	0.4026	0.6705	0.2839	0.46762	0.19637	0.042458	0.24566	0.25333	0.091944	0.21769	0.10362	0.16665	0.44856	0.45036	0.38204	0.039047	0.062712	0.17681	0.11363	0.15285	0.0804	0.10627	0.093112	0.03809	0.011575	0.0061809	0.0059796	0.0030676	0.00075551	0.0018	0.0021539	0.013814	0.01555	0.0085272	0.0081515
2727.31	0.56481	0.68465	0.87197	0.60335	0.082765	0.06326	0.11051	0.13773	0.091375	0.13317	0.33703	0.51088	0.54189	0.49324	0.39585	0.64622	0.23097	0.39441	0.22816	0.053312	0.21414	0.28354	0.093459	0.18404	0.082431	0.13445	0.40746	0.40298	0.33594	0.033929	0.048229	0.199	0.13058	0.17288	0.091851	0.12042	0.10455	0.045989	0.0086946	0.0058704	0.0056498	0.0030695	0.00078295	0.0019745	0.003469	0.01671	0.015878	0.0095152	0.0096009
1720.87	0.5943	0.71507	0.86886	0.46779	0.050545	0.037668	0.073933	0.094709	0.070752	0.094582	0.18918	0.3865	0.67134	0.61954	0.52094	0.80779	0.3925	0.59411	0.34162	0.07529	0.22914	0.23086	0.10371	0.19464	0.097824	0.16839	0.41126	0.39228	0.36211	0.049811	0.066747	0.20371	0.14076	0.18771	0.10054	0.12891	0.11151	0.049933	0.010465	0.0097139	0.011166	0.0064281	0.00030296	0.00081022	0.0025544	0.0089951	0.01021	0.0051795	0.0052107
Hex:5 HexNAc:5	0.80581	0.87022	0.53724	0.52881	0.053557	0.036769	0.084278	0.1006	0.063853	0.092517	0.25269	0.40227	0.53352	0.49084	0.40197	0.64556	0.26061	0.5165	0.23693	0.028618	0.32818	0.26137	0.12382	0.27252	0.16385	0.2072	0.56266	0.51008	0.40739	0.069065	0.10566	0.20428	0.13916	0.18847	0.088506	0.12152	0.1223	0.04951	0.029109	0.012485	0.016969	0.007508	0.00064276	0.0021463	0.0073156	0.017027	0.021795	0.009015	0.010599
Hex:6 HexNAc:3 dHe	0.99705	0.91465	0.50562	0.67802	0.019282	0.036368	0.015614	0.020491	0.042474	0.043746	0.1212	0.20957	0.61593	0.5627	0.46308	0.76998	0.41567	0.67264	0.22451	0.049203	0.26304	0.21396	0.1352	0.24721	0.15053	0.18891	0.45783	0.46269	0.38127	0.08811	0.12321	0.17919	0.12555	0.1549	0.093263	0.096454	0.097012	0.046557	0.12191	0.01408	0.012656	0.0072206	1.8437e-05	8.9287e-06	6.9933e-06	0.00011563	0.00019816	0.00014312	3.8952e-05
Hex:6 HexNAc:4 Neu	0.99864	0.87363	0.51036	0.60812	0.046556	0.06287	0.043718	0.053485	0.10879	0.093655	0.16424	0.30935	0.73266	0.66389	0.54822	0.89298	0.42366	0.69518	0.19344	0.058805	0.21765	0.12301	0.14957	0.2038	0.11104	0.13157	0.34505	0.35122	0.2945	0.064706	0.10463	0.11085	0.08006	0.08614	0.066552	0.074649	0.053046	0.026889	0.13002	0.005923	0.0065979	0.0033499	0.0003166	0.0001803	7.4773e-05	0.0011656	0.0020678	0.0017552	0.00054185
1833.86	0.80279	0.92331	0.87367	0.88139	0.19562	0.2645	0.19332	0.21645	0.26046	0.30734	0.46954	0.74719	0.60183	0.54884	0.49682	0.7182	0.26063	0.41112	0.42422	0.55689	0.048998	0.18088	0.19433	0.034104	0.013126	0.025347	0.10446	0.093569	0.091397	0.036799	0.024041	0.29348	0.26341	0.2217	0.29945	0.27954	0.132	0.14949	0.038491	0.0062552	0.0024171	0.0033466	0.00086684	0.00025107	0.00023298	0.0028983	0.00099047	0.0030489	0.00081383
1833.85	0.7346	0.99761	0.91877	0.70543	0.23109	0.25174	0.26668	0.29534	0.2847	0.36375	0.53608	0.81809	0.69924	0.64591	0.58446	0.78986	0.2286	0.34865	0.57778	0.58731	0.044678	0.23261	0.19944	0.033991	0.010972	0.021575	0.098488	0.089212	0.089908	0.03367	0.016297	0.31754	0.28182	0.25142	0.29418	0.29401	0.14771	0.15912	0.017692	0.0078565	0.0041702	0.0058517	0.0016483	0.00097072	0.0029435	0.010413	0.0036138	0.0085453	0.0040071
Hex:5 HexNAc:4	0.77241	0.81476	0.19491	0.12114	0.11473	0.13053	0.15123	0.25755	0.24491	0.16249	0.28342	0.33068	0.42614	0.45432	0.59021	0.3149	0.59211	0.50613	0.97887	0.083763	0.30646	0.35595	0.1837	0.16318	0.069015	0.1347	0.36983	0.22602	0.22295	0.077469	0.095817	0.22003	0.14115	0.25213	0.096444	0.10143	0.14904	0.059473	0.027835	0.027163	0.10147	0.05382	0.020593	0.016231	0.015255	0.037018	0.041917	0.042796	0.035072
Hex:4 HexNAc:4 dHe	0.91393	0.98247	0.27046	0.01894	0.13816	0.13111	0.17638	0.26165	0.41865	0.2471	0.057052	0.35091	0.2416	0.27172	0.28326	0.11857	0.57323	0.56186	0.61919	0.19327	0.18109	0.090647	0.081903	0.18203	0.1312	0.25793	0.33638	0.27168	0.40729	0.34245	0.21469	0.12807	0.086324	0.1689	0.069604	0.079018	0.10644	0.036499	0.047512	0.13979	0.30256	0.20809	0.032576	0.024114	0.034694	0.054457	0.08659	0.085413	0.053943
Hex:4 HexNAc:4 Pen	0.96931	0.92021	0.22623	0.047552	0.11806	0.11213	0.1413	0.20013	0.37289	0.22567	0.058374	0.3421	0.34977	0.39799	0.42635	0.18348	0.68423	0.61819	0.91338	0.2225	0.16736	0.080459	0.090512	0.19098	0.12013	0.22409	0.29384	0.27599	0.40478	0.22792	0.17754	0.080173	0.061733	0.10658	0.053364	0.065222	0.054709	0.023093	0.08888	0.073714	0.16421	0.10252	0.017673	0.012415	0.017025	0.030854	0.050709	0.054243	0.02863
2072.97	0.82475	0.95062	0.79188	0.41935	0.2713	0.13245	0.44318	0.46582	0.291	0.38093	0.47696	0.84949	0.68868	0.63379	0.56073	0.7813	0.34885	0.59878	0.41335	0.12376	0.24912	0.23043	0.14316	0.22705	0.16975	0.22782	0.42782	0.42627	0.40919	0.10742	0.13259	0.20442	0.15888	0.20134	0.12435	0.17526	0.13812	0.06711	0.010112	0.02504	0.034079	0.017203	0.031676	0.076586	0.17786	0.27138	0.29211	0.18593	0.21614
[truncated: 357 more columns]
